# Supplementary material for: Intermittent Ethanol during Adolescence Leads to Lasting Behavioral Changes in Adulthood and Alters Gene Expression and Histone Methylation in the PFC
Source: Front Mol Neurosci. 2017 Sep 26;10:307. doi: 10.3389/fnmol.2017.00307 (PMC5622951; doi:10.3389/fnmol.2017.00307)
Supplement: Supplementary file 3 [file Table_1.XLSX]

## Sheet: SuppTable1limma genelist
Supplemental Table 1: Adolescent transcripts significantly altered by ethanol, sex or the interaction at p<0.01 using limma analysis.
Main effect of treatment	Gene Symbol	mRNA Accession	logFC EvC	ethanol main effect P.Value		Main effect of sex	Gene Symbol	mRNA Accession	logFC MvF	sex main effect P.Value		Interaction between treatment and sex	Gene Symbol	mRNA Accession	logFC interaction	interaction P.Value
TC0100002801.mm.1	Per2	NM_011066	-0.240425	1.36e-05		TC0Y00000235.mm.1	Ddx3y	NM_012008	2.40123	1.06e-22		TC0300001394.mm.1	Ddit4l	NM_030143	-0.855887	4.28e-06
TC1100000526.mm.1	Gfpt2	NM_013529	0.135758	2.11e-05		TC0Y00000233.mm.1	Uty	NM_009484	1.87645	6.71e-22		TC0700002855.mm.1	Rgs9bp	NM_145840	-0.520191	1.28e-05
TC1400002787.mm.1	Gm3002	NR_033388	0.143997	2.97e-05		TC0Y00000006.mm.1	Eif2s3y	NM_012011	2.17345	1.07e-21		TC0100000870.mm.1	Ackr3	NM_001271607	0.690591	1.75e-05
TC1600000982.mm.1	Hunk	NM_015755	0.200624	4.74e-05		TC0Y00000005.mm.1	Kdm5d	NM_011419	1.45934	1.6e-20		TC0400003949.mm.1	Gm13124	NM_001085542	-0.538642	3.31e-05
TC0700000946.mm.1	Atp10a	NM_009728	-0.121327	6.12e-05		TC0X00002643.mm.1	Eif2s3x	NM_012010	-0.392656	5.78e-10		TC0500001918.mm.1	Zfp804b	NM_001163223	-0.689587	0.000179617
TC0700002445.mm.1	Hif3a	NM_001162950	-0.122047	6.43e-05		TC0X00001541.mm.1	Kdm5c	NM_013668	-0.157106	1.77e-07		TC0600002329.mm.1	Neurod6	NM_009717	1.02828	0.000199782
TC0100003449.mm.1	Mpzl1	NM_001001880	0.12274	7.09e-05		TC0X00001470.mm.1	Gm15113	ENSMUST00000119280	-0.172603	2.72e-06		TC0700001743.mm.1	Hs3st2	NM_001081327	0.609898	0.00026955
TC0800002087.mm.1	Sgcz	NM_145841	0.1482	9.17e-05		TC0Y00000544.mm.1	Gm21287	XM_003689131	0.221546	6.27e-06		TC1000000531.mm.1	P4ha1	NM_011030	0.631271	0.000276518
TC1000000508.mm.1	Fabp7	NM_021272	0.35551	0.000114976		TC0700000177.mm.1	Gm18355	ENSMUST00000176465	-0.341601	6.96e-06		TC0200001158.mm.1	Itga4	NM_010576	-0.473662	0.000410583
TC1600000746.mm.1	Abi3bp	NM_001014399	0.199524	0.000122765		TC0Y00000108.mm.1	Gm21201	XM_003689053	0.247798	9.55e-06		TC0500003286.mm.1	Tmem132d	NM_172885	-0.516167	0.00041417
TC0200005249.mm.1	Bcas1	NM_001164369	0.134723	0.00016461		TC0Y00000472.mm.1	Gm21922	ENSMUST00000177869	0.194093	1.12e-05		TC0200005214.mm.1	Kcng1	NM_001081134	0.607297	0.00043161
TC0600003510.mm.1	Igkv17-127	ENSMUST00000103309	-0.214803	0.000172618		TC0700000946.mm.1	Atp10a	NM_009728	0.13617	1.58e-05		TC0600001958.mm.1	Grm8	NM_008174	0.501494	0.000479393
TC1100002966.mm.1	Hs3st3b1	NM_018805	-0.122765	0.000185217		TC0Y00000509.mm.1	Gm21864	ENSMUST00000178222	0.247931	1.64e-05		TC1100001163.mm.1	Sebox	NM_008759	0.430575	0.000527361
TC0X00000350.mm.1	Rhox2e	NM_001085348	-0.119952	0.000191335		TC0X00000190.mm.1	Kdm6a	NM_009483	-0.157493	1.75e-05		TC0300002220.mm.1	Gucy1a3	NM_021896	-0.359019	0.000568534
TC1800001303.mm.1	Fem1c	NM_173423	0.16209	0.000194412		TC0300002489.mm.1	Ciart	NM_001033302	0.185733	1.85e-05		TC0400003629.mm.1	Serinc2	NM_001253386	0.515184	0.000635209
TC1900001360.mm.1	Dkk1	NM_010051	-0.106468	0.000205894		TC0Y00000525.mm.1	Gm21785	ENSMUST00000178264	0.235882	1.85e-05		TC0300001322.mm.1	Etnppl	NM_001163587	-0.419978	0.000676978
TC0400003949.mm.1	Gm13124	NM_001085542	-0.113668	0.000213446		TC0Y00000529.mm.1	Gm21881	ENSMUST00000177729	0.235882	1.85e-05		TC0900003015.mm.1	Grm2	NM_001160353	-0.509867	0.000700581
TC0900001725.mm.1	9230110C19Rik	NM_199017	-0.154211	0.000216225		TC0Y00000001.mm.1	---	XM_003688983	0.230656	2.17e-05		TC0200002961.mm.1	Pfkfb3	NM_001177752	0.357139	0.000703994
TC0400003795.mm.1	Zbtb40	NM_198248	-0.0962805	0.000242811		TC0Y00000119.mm.1	Gm21835	ENSMUST00000177751	0.204974	3.06e-05		TC1300002418.mm.1	Rasgrf2	NM_009027	-0.400118	0.000743519
TC0X00003116.mm.1	Dcx	NM_001110222	0.133948	0.000255967		TC0X00000166.mm.1	Ddx3x	NM_010028	-0.176128	3.16e-05		TC0900001384.mm.1	Actl11	NM_026338	-0.652649	0.000769615
TC0800000543.mm.1	Enpp6	NM_177304	0.142384	0.000261703		TC0Y00000384.mm.1	Gm20927	XM_001477820	0.264036	3.49e-05		TC1100000644.mm.1	Slc36a1	NM_153139	0.540193	0.000774988
TC0100002308.mm.1	Myo1b	NM_001161817	0.122603	0.0002666		TC0Y00000187.mm.1	Gm21151	XM_003689086	0.25544	3.75e-05		TC0800001594.mm.1	Nrp1	NM_008737	0.606039	0.000783349
TC0600001949.mm.1	Tmem229a	NM_177013	0.140439	0.000286933		TC0Y00000440.mm.1	Gm20932	XM_001477915	0.25544	3.75e-05		TC1500000805.mm.1	Atxn10	NM_016843	0.310816	0.000786954
TC0800000481.mm.1	Adam39	NM_001025380	0.139415	0.00029796		TC0Y00000467.mm.1	Gm21076	XM_003689117	0.25544	3.75e-05		TC1300002459.mm.1	S100z	NM_001081159	-0.342589	0.000838264
TC0200001002.mm.1	Nostrin	NM_181547	-0.100945	0.000318431		TC0Y00000476.mm.1	Gm21155	XM_003689122	0.25544	3.75e-05		TC1500001658.mm.1	St3gal1	NM_009177	0.464486	0.00092575
TC0X00000760.mm.1	4930428D18Rik	NM_001033799	-0.144595	0.000328394		TC0Y00000533.mm.1	Gm20861	XM_001475158	0.25544	3.75e-05		TC0100003139.mm.1	Igfn1	NM_177642	-0.388979	0.000971729
TC0300001394.mm.1	Ddit4l	NM_030143	0.146623	0.000330811		TC0Y00000497.mm.1	Gm21282	XM_003689092	0.244471	4.06e-05		TC0300000902.mm.1	Ctsk	NM_007802	0.4117	0.00103665
TC0900000420.mm.1	Olfr26	NM_146783	-0.214759	0.000352085		TC0Y00000484.mm.1	Gm20808	XM_001472958	0.20744	4.39e-05		TC1700000761.mm.1	Ubd	NM_023137	-0.463158	0.00113585
TC0300003158.mm.1	St6galnac3	NM_011372	0.102014	0.000395274		TC0Y00000494.mm.1	Gm20791	XM_001471505	0.20744	4.39e-05		TC0600002414.mm.1	Vmn1r34	NM_001166719	-0.633727	0.00115061
TC1400002785.mm.1	Gm10340	ENSMUST00000178728	0.110204	0.000417966		TC0Y00000409.mm.1	Gm21489	XM_003689070	0.176509	5.39e-05		TC0600002315.mm.1	Fkbp14	NM_153573	0.239764	0.00115502
TC1700002096.mm.1	Esp23	NM_001177582	-0.110125	0.000451167		TC0Y00000345.mm.1	---	BC099537_10	0.172651	6.6e-05		TC1100002971.mm.1	Gm12291	ENSMUST00000121627	0.458219	0.00117597
TC1200000678.mm.1	Zbtb1	NM_178744	0.137472	0.000495998		TC0Y00000559.mm.1	---	BC099537_9	0.172651	6.6e-05		TC1900000356.mm.1	Trpm3	NM_001035239	-0.57289	0.00124376
TC1400001528.mm.1	Kcnk5	NM_021542	-0.117137	0.000499536		TC0Y00000506.mm.1	Gm21344	XM_003689096	0.224132	6.79e-05		TC0600001579.mm.1	Etv6	NM_007961	-0.351494	0.00124995
TC1500000237.mm.1	Matn2	NM_016762	-0.140254	0.000522586		TC0Y00000065.mm.1	Gm20926	XM_001477793	0.204755	9.28e-05		TC0900003266.mm.1	Cck	NM_001284508	0.501464	0.00134553
TC0300001991.mm.1	Sertm1	NM_177854	0.1154	0.000527927		TC0Y00000350.mm.1	Gm21271	ENSMUST00000179540	0.243616	9.34e-05		TC0Y00000272.mm.1	Gm20928	XM_001478027	-0.482167	0.00141431
TC1400001687.mm.1	Ankrd28	NM_001024604	0.117554	0.000555205		TC0Y00000410.mm.1	Gm21832	ENSMUST00000178286	0.243616	9.34e-05		TC0Y00000280.mm.1	Gm21678	XM_003689014	-0.482167	0.00141431
TC0200003888.mm.1	Lrrc55	NM_001033346	0.246633	0.000604645		TC0Y00000536.mm.1	Gm21462	XM_003689105	0.245568	9.52e-05		TC1800000498.mm.1	Eno1b	NM_001025388	0.36976	0.00150355
TC1300002594.mm.1	Nln	NM_029447	0.110959	0.000632813		TC0Y00000324.mm.1	Gm20871 // Gm20736	ENSMUST00000180177	0.170378	0.00010467		TC7_GL456219_random00000001.mm.1	Vmn1r186	NM_001167567	-0.53151	0.00153091
TCX_GL456233_random00000002.mm.1	Tmlhe	NM_138758	0.117924	0.000644436		TC0X00001715.mm.1	Gm21887	ENSMUST00000178789	-0.348403	0.000104728		TC0600002870.mm.1	Cntn3	NM_008779	-0.562793	0.00155856
TC1100003161.mm.1	Aspa	NM_023113	0.118382	0.000661336		TC0X00001473.mm.1	Gm15112	ENSMUST00000120152	-0.184168	0.000106591		TC1000002879.mm.1	Gm6808	ENSMUST00000162341	0.479007	0.00157971
TC4_GL456350_random00000007.mm.1	---	ENSMUST00000115902	0.127461	0.000684833		TC0Y00000223.mm.1	Erdr1	NM_133362	-0.429003	0.000111013		TC1600000982.mm.1	Hunk	NM_015755	-0.561524	0.00162288
TC1700000797.mm.1	Olfr134	NM_146832	-0.148705	0.00068817		TC0Y00000402.mm.1	Gm20871	uc029yco.1	0.175129	0.000125729		TC0600000651.mm.1	Wipf3	NM_001167860	-0.354762	0.00169788
TC1400002793.mm.1	Gm3264	NM_001242945	0.10401	0.000690764		TC0Y00000488.mm.1	Gm21823	ENSMUST00000179173	0.254754	0.000129179		TC0800001210.mm.1	Nol3	NM_030152	0.46876	0.00178161
TC0900001984.mm.1	Barx2	NM_013800	0.0959539	0.000710229		TC0Y00000548.mm.1	Gm20871	uc029ygu.1	0.173726	0.000130528		TSUnmapped00000034.mm.1	Defa-rs2	NM_007847	-0.521522	0.00181021
TC4_JH584293_random00000012.mm.1	Gm7819	uc029vdi.1	0.124119	0.000724766		TC1800001463.mm.1	Atp8b1	NM_001001488	-0.102215	0.000139243		TC1200001931.mm.1	Kcnh5	NM_172805	-0.775763	0.00194364
TC0300002054.mm.1	P2ry12	NM_027571	0.145436	0.000741998		TC0Y00000304.mm.1	LOC101055632	ENSMUST00000179076	0.147705	0.000142797		TC1900001419.mm.1	Lipa	NM_001111100	0.397605	0.00194559
TC0400004153.mm.1	Tmem88b	NM_001033394	0.195622	0.00077518		TC0Y00000510.mm.1	Gm21802	ENSMUST00000179849	0.178654	0.000158296		TC1800001485.mm.1	Mc4r	NM_016977	0.654787	0.00199824
TC0200000727.mm.1	Gm13457	ENSMUST00000117885	-0.147299	0.000781621		TC0Y00000078.mm.1	Gm20895	XM_001476708	0.159083	0.000160235		TC1000002556.mm.1	Zfp781	NM_199062	-0.770405	0.00201182
TC1400001855.mm.1	Gm17154	ENSMUST00000165748	-0.171623	0.000786778		TC0Y00000080.mm.1	Gm21476	XM_003689033	0.159083	0.000160235		TC0700000062.mm.1	Vmn1r62	NM_001167567_2	-0.515634	0.00220344
TC0800000885.mm.1	Anapc10	NM_026904	0.10802	0.000787873		TC0Y00000083.mm.1	Gm20893	XM_001476476	0.159083	0.000160235		TC1000000812.mm.1	Bsg	NM_001077184	0.2931	0.00220599
TC1800000527.mm.1	Gykl1	NM_010293	-0.134618	0.000791713		TC0Y00000106.mm.1	Gm21647	XM_003689045	0.171786	0.00017006		TC0400002347.mm.1	Gm22831	ENSMUST00000102473	0.783462	0.00220946
TC0200001866.mm.1	Sema6d	NM_172537	0.0749451	0.000831418		TC0Y00000349.mm.1	Gm21191	XM_003689052	0.171786	0.00017006		TC1300001128.mm.1	Zfp366	NM_001004149	0.326999	0.00221691
TC0800000300.mm.1	Zmat4	NM_001277239	0.0915634	0.000856295		TC1800000357.mm.1	Pcdhb3	NM_053128	-0.262924	0.000172781		TC1900001484.mm.1	Pdlim1	NM_016861	0.422985	0.00226971
TC1900001219.mm.1	Pcsk5	NM_001163144	0.0723658	0.00087815		TC1800000360.mm.1	Pcdhb6	NM_053131	-0.252358	0.000179598		TC1200002230.mm.1	Rps6ka5	NM_153587	-0.28522	0.00233254
TC0700003907.mm.1	Olfr67	NM_013619	-0.180187	0.000880639		TC0Y00000343.mm.1	Gm20879	ENSMUST00000179570	0.192503	0.000182813		TC0300003150.mm.1	St6galnac5	NM_012028	0.526175	0.00241439
TC0300002895.mm.1	Ugt8a	NM_011674	0.177803	0.000891803		TC0Y00000344.mm.1	Gm20879	ENSMUST00000179179	0.192503	0.000182813		TC0300000517.mm.1	Vmn2r-ps10	ENSMUST00000176836	0.51719	0.00248774
TC1400002844.mm.1	Gm3591	ENSMUST00000164408	0.127129	0.000983239		TC0Y00000560.mm.1	LOC101055632	ENSMUST00000179672	0.14243	0.000195295		TC0200005473.mm.1	Hoxd11	NM_008273	-0.262049	0.00258405
TC1100002857.mm.1	Olfr223	NM_146429	-0.169574	0.00102108		TC0Y00000323.mm.1	Gm21732	ENSMUST00000179309	0.181262	0.000200398		TC1500000073.mm.1	Ugt3a2	NM_144845	-0.381465	0.0026019
TC1000002320.mm.1	Arid5b	NM_023598	-0.106618	0.00106857		TC0700000351.mm.1	Nlrp5	NM_001039143	-0.198092	0.000219339		TC0Y00000262.mm.1	Gm20834	XM_003689008	-0.545703	0.00264712
TC1400002789.mm.1	Gm2974	ENSMUST00000164512	0.115052	0.00107429		TC0Y00000287.mm.1	Gm21921	ENSMUST00000180040	0.171498	0.00023339		TC0500002095.mm.1	Prkag2	NM_001170555	0.405882	0.00267514
TC1400002784.mm.1	Gm3020	NR_033117	0.108183	0.00108454		TC0Y00000292.mm.1	Gm20890	XM_001476508	0.19176	0.000237953		TC0600002212.mm.1	Pdia4	NM_009787	0.504873	0.0027523
TC1400001752.mm.1	Nrg3	NM_001190187	0.0889364	0.00114479		TC0Y00000293.mm.1	Gm21488	XM_003689034	0.19176	0.000237953		TC1000002553.mm.1	Zfp781	NM_199062	-0.685174	0.0027731
TC0300002223.mm.1	Npy2r	NM_001205099	-0.120872	0.00117976		TC0Y00000182.mm.1	Gm20935	XM_001478004	0.193287	0.000243043		TC0200003989.mm.1	Olfr1133	NM_146351	-0.64746	0.00278494
TC1100001317.mm.1	Tubd1	NM_001199045	-0.112614	0.00120769		TC0Y00000362.mm.1	Gm20884	XM_001476166	0.214638	0.000246816		TC0400001479.mm.1	Gm12941	ENSMUST00000117934	1.11039	0.00282707
TC0700002780.mm.1	Mag	NM_010758	0.258117	0.00121961		TC0Y00000421.mm.1	Gm21654	XM_003689082	0.214638	0.000246816		TC1500001457.mm.1	Rspo2	NM_172815	0.932594	0.00284898
TC0X00001201.mm.1	3110007F17Rik	NM_028426	0.0945307	0.00122003		TC0Y00000398.mm.1	LOC101055632	ENSMUST00000179480	0.127792	0.000254092		TC1900001179.mm.1	Olfr1459	NM_146689	0.681209	0.00284956
TC0600001229.mm.1	Lmcd1	NM_144799	0.0916545	0.00123174		TC0700002445.mm.1	Hif3a	NM_001162950	0.106588	0.00027166		TC0400001453.mm.1	Stk40	NM_001145827	0.389814	0.00289139
TC0X00001216.mm.1	Gm5945	XM_621082	0.198546	0.00124416		TC0Y00000076.mm.1	Gm21443	NM_001160137_5	0.159167	0.000276911		TC1500000650.mm.1	1700041B01Rik	uc007wrh.1	-0.258627	0.00292684
TC1400001429.mm.1	Gm10128	ENSMUST00000171360	0.129456	0.00124922		TC0Y00000118.mm.1	LOC101056091 // LOC101056099 // LOC101056121	ENSMUST00000180349	0.174864	0.000300658		TC0200004111.mm.1	Ddb2	NM_028119	-0.292798	0.00299915
TC1800001463.mm.1	Atp8b1	NM_001001488	0.0812557	0.00125995		TC0Y00000179.mm.1	Gm21889	ENSMUST00000180316	0.167097	0.000304486		TC1200000139.mm.1	Pdia6	NM_027959	0.480297	0.00300968
TC0200003924.mm.1	Olfr1049	NM_147016	0.124553	0.00126891		TC0Y00000499.mm.1	Gm20912	XM_001477575	0.213874	0.000316866		TC0700000881.mm.1	Ldha	NM_001136069	0.42733	0.00311226
TC0600000841.mm.1	St3gal5	NM_001035228	0.0780431	0.00127054		TC1800000361.mm.1	Pcdhb7	NM_053132	-0.113197	0.000317115		TC0600002965.mm.1	Plxnd1	NM_026376	-0.523846	0.00311517
TC1800000319.mm.1	Cxxc5	NM_133687	0.114048	0.00133968		TC0700002519.mm.1	Gm5728	NM_001166713	-0.174887	0.000318793		TC1700000218.mm.1	Vmn2r92	NM_001104541	-0.40506	0.00311969
TC1200001005.mm.1	Gm16285	ENSMUST00000162999	-0.13983	0.00134781		TC0700002562.mm.1	Gm5728	NM_001166713	-0.174887	0.000318793		TC0200005092.mm.1	Hnf4aos	NR_027970	-0.232149	0.00316371
TC0200004336.mm.1	Olfr1308	NM_207151	-0.169742	0.00136004		TC0Y00000283.mm.1	Gm20736	BC100464	0.169451	0.000326948		TC1000000693.mm.1	Zwint	NM_025635	0.284034	0.00317685
TC0200000894.mm.1	Dapl1	NM_029723	-0.0739773	0.00138894		TC0700004470.mm.1	Tcerg1l	NM_183289	-0.0860901	0.000354813		TC1200000879.mm.1	Gm8300	NM_001177565	-0.561471	0.00319629
TC0600001354.mm.1	Slc25a18	NM_001081048	0.11414	0.00140542		TC0Y00000109.mm.1	Gm20853	XM_001475054	0.147451	0.000365281		TC1000001557.mm.1	Ddit3	NM_007837	0.518437	0.00319948
TC0400000386.mm.1	Gm3893	NR_033506	0.10797	0.00142739		TC0Y00000066.mm.1	Gm21768	ENSMUST00000180287	0.166934	0.000393165		TC1300002474.mm.1	Hmgcr	NM_008255	0.524187	0.0032139
TC0900000443.mm.1	Olfr978	NM_147105	-0.15458	0.00144137		TC0Y00000557.mm.1	---	NR_038299_4	0.147633	0.000394645		TC0700002641.mm.1	Tmem91	NM_177102	0.270027	0.00322781
TC1600000447.mm.1	Tfrc	NM_011638	0.158843	0.00147732		TC0700002760.mm.1	Kirrel2	NM_172898	0.0859949	0.000408578		TC1300000532.mm.1	Rbm24	NM_001081425	0.443318	0.00334504
TC1900001752.mm.1	Gm15959	ENSMUST00000121724	-0.12131	0.00151842		TC0Y00000161.mm.1	Gm21405	XM_003689064	0.185154	0.000420529		TC0X00000208.mm.1	Gm14538	ENSMUST00000122019	0.499576	0.00335431
TC0600002157.mm.1	Trbv31	ENSMUST00000103300	-0.148422	0.00158267		TC0Y00000547.mm.1	Gm21996	XM_003085596	0.139768	0.000428915		TC0600000135.mm.1	St7	NM_001083315	0.229446	0.00339073
TC0X00003391.mm.1	Rhox2c	NM_001099318	-0.0958835	0.00159117		TC0Y00000091.mm.1	Gm20871	BC099537	0.167032	0.000461847		TC0700001565.mm.1	Olfr703	NM_146596	-0.782593	0.00339982
TC0Y00000113.mm.1	Gm21795	ENSMUST00000180125	-0.118571	0.00160291		TC0Y00000300.mm.1	1700040F15Rik	uc029xuf.1	0.137177	0.000465254		TC0400001111.mm.1	Pars2	NM_001083887	-0.338671	0.00341477
TC0600001687.mm.1	5330439B14Rik	NR_037679	-0.12295	0.00161737		TC0Y00000191.mm.1	Gm20736	uc029yfe.1	0.148922	0.000469332		TC0200000677.mm.1	Gm13439	ENSMUST00000117541	0.646903	0.0034462
TC0600001867.mm.1	Thsd7a	NM_001164805	0.126884	0.00161913		TC0Y00000322.mm.1	Gm20897	XM_001476617	0.18486	0.000488427		TC1800000953.mm.1	Mkx	NM_177595	-0.372711	0.00360566
TC0100000524.mm.1	Adam23	NM_001177600	0.0931644	0.00161991		TC1400001115.mm.1	Pcdh17	NM_001013753	-0.124234	0.000492525		TC0300001698.mm.1	1700064H15Rik	ENSMUST00000119133	-0.503731	0.00370937
TC1400002851.mm.1	Gm3739	ENSMUST00000165744	0.101502	0.0016506		TC1800000364.mm.1	Pcdhb9	NM_053134	-0.150389	0.000525428		TC0100001010.mm.1	Gm10193	XM_001478111	0.443383	0.00373714
TC1400002788.mm.1	Gm5796	NM_001029930	0.101178	0.00165582		TC0Y00000564.mm.1	Gm20835	XM_001473749	0.192201	0.000531212		TC0X00002710.mm.1	Slc7a3	NM_007515	0.253764	0.00376251
TC0700001942.mm.1	Zranb1	NM_207302	0.109807	0.0016621		TC0X00003252.mm.1	Gm15173	ENSMUST00000122049	0.132501	0.000556441		TC1100003173.mm.1	Olfr385	NM_147023	-0.684427	0.00376513
TC1800001485.mm.1	Mc4r	NM_016977	-0.167088	0.0016895		TC0Y00000147.mm.1	Gm20883	XM_001476015	0.187104	0.000594148		TC1000002878.mm.1	Glipr1	NM_028608	0.679013	0.0038029
TC1400002849.mm.1	Gm3696	NM_001024712	0.0994664	0.00168965		TC0Y00000172.mm.1	Gm21627	XM_003689079	0.187104	0.000594148		TC1500001410.mm.1	Klf10	NM_001289471	0.941748	0.00380495
TC1100003326.mm.1	Evi2a	NM_001033711	0.118263	0.0016924		TC0Y00000193.mm.1	Gm20870	XM_001475455	0.187104	0.000594148		TC1800001060.mm.1	Klhl14	NM_001081403	0.323712	0.00382066
TC0Y00000515.mm.1	Gm21717	ENSMUST00000177980	-0.18123	0.00169388		TC0900002212.mm.1	Tagln	NM_011526	0.260295	0.00060147		TC0300002803.mm.1	Gpr88	NM_022427	-0.567779	0.00385027
TC1400000040.mm.1	Gm3317	NM_001242941	0.125392	0.00170877		TC0Y00000165.mm.1	1700040F15Rik	XM_003689074	0.121131	0.000617359		TC1200001028.mm.1	Otub2	NM_001177841	0.322718	0.0039363
TC0700000006.mm.1	Prkcg	NM_011102	-0.124373	0.00172633		TC0Y00000297.mm.1	Gm21679	XM_003689047	0.121131	0.000617359		TC1300001779.mm.1	Tubb2a	NM_009450	0.611069	0.0039462
TC1900001503.mm.1	Opalin	NM_153520	0.257926	0.00172785		TC0Y00000314.mm.1	Gm20838	XM_001473993	0.121131	0.000617359		TC0200001161.mm.1	Gm13673	ENSMUST00000122056	0.430646	0.00405958
TC1800000583.mm.1	Slc12a2	NM_009194	0.111668	0.00175256		TC1400002621.mm.1	Tbc1d4	NM_001081278	0.0750272	0.000620366		TC0500003249.mm.1	Pitpnm2	NM_001289472	-0.307531	0.00406274
TC0300002736.mm.1	Sypl2	NM_008596	-0.0771611	0.00175628		TC0Y00000205.mm.1	Gm20911	XM_001477440	0.179723	0.000622326		TC0900000609.mm.1	Ppp2r1b	NM_001034085	0.252771	0.00409997
TC1900000415.mm.1	Vldlr	NM_001161420	0.0861713	0.00176042		TC0Y00000149.mm.1	Gm20920	XM_001477688	0.188785	0.000627445		TC1300002141.mm.1	Ctla2b	NM_001145801	0.352656	0.00410261
TC1400002783.mm.1	Gm10340	XM_003688910	0.0953621	0.00176324		TC0Y00000174.mm.1	Gm20908	XM_001477166	0.188785	0.000627445		TC0200003386.mm.1	Olfr351	NM_146942	-0.536941	0.00415585
TC0700001871.mm.1	Fus	NM_139149	0.0814917	0.00178944		TC0200001002.mm.1	Nostrin	NM_181547	0.0925579	0.00072694		TC0300002696.mm.1	Olfr266	NM_146489	-0.604506	0.00419123
TC0100003402.mm.1	Fmo2	NM_018881	-0.0979357	0.00183377		TC0100002576.mm.1	Tns1	NM_001289895	0.102699	0.000730498		TC1400001354.mm.1	Gm17615	ENSMUST00000166105	-0.76332	0.00420997
TC0300001035.mm.1	Tspan2	NM_001243132	0.202384	0.00189888		TC0Y00000086.mm.1	Gm20810	XM_001472859	0.179587	0.000746723		TC1400002496.mm.1	Pcdh8	NM_001042726	-0.342259	0.00421215
TC0X00001338.mm.1	Plp1	NM_011123	0.297861	0.00190398		TC0Y00000289.mm.1	Gm21773	ENSMUST00000179355	0.143611	0.000748694		TC1100001849.mm.1	Kcnj2	NM_008425	-0.633137	0.00422861
TC1400001517.mm.1	Gm2237	ENSMUST00000112595	0.104583	0.00196465		TC0Y00000157.mm.1	Gm21815	ENSMUST00000178213	0.162201	0.000776818		TC1000003195.mm.1	Olfr815	NM_146670	-0.650788	0.00426864
TC0200005190.mm.1	Gm11474	ENSMUST00000120814	0.205066	0.00197153		TC0Y00000512.mm.1	Gm21741	ENSMUST00000180018	0.25515	0.000784605		TC1000001868.mm.1	Eya4	NM_010167	-0.272723	0.00429896
TC1400002848.mm.1	Gm10406	NM_001164727	0.100947	0.00198449		TC0Y00000479.mm.1	Gm20859	XM_001475365	0.152218	0.000785465		TC0900002698.mm.1	Mlip	NM_027150	-0.453172	0.00437365
TC0100002285.mm.1	Slc40a1	NM_016917	0.082859	0.0019865		TC0Y00000294.mm.1	Gm20894	XM_001476507	0.177193	0.000824263		TC0700000250.mm.1	Psg16	NM_007676	-0.257774	0.00442603
TC1900001342.mm.1	Plgrkt	NM_026362	0.063551	0.00199758		TC0Y00000320.mm.1	Gm20905	XM_001476975	0.177193	0.000824263		TC0300002201.mm.1	Rxfp1	NM_212452	0.876854	0.00452928
TC1400001419.mm.1	Gm3685	XM_001477746	0.0916823	0.00200584		TC1100000437.mm.1	Gm12157	ENSMUST00000121740	0.102835	0.000925697		TC0300003081.mm.1	Gm6289	NM_001039222	-0.3133	0.00453138
TC0600001740.mm.1	Ppfibp1	NM_001170433	0.068486	0.00202803		TC0700002387.mm.1	Vmn1r90	NM_001244031	-0.255797	0.000946835		TC0300002404.mm.1	Lce1d	NM_027137	-0.357482	0.00457627
TC1100000900.mm.1	Per1	NM_001159367	-0.123753	0.00204787		TC0Y00000082.mm.1	Gm20891	XM_001476453	0.170942	0.000953667		TC0400001128.mm.1	Yipf1	NM_001205156	0.280707	0.00461246
TC0900000113.mm.1	Gpr83	NM_010287	0.12339	0.00209957		TC0Y00000084.mm.1	Gm21642	XM_003689044	0.170942	0.000953667		TC0200004733.mm.1	Flrt3	NM_001172160	-0.328709	0.00471973
TC0800000277.mm.1	Slc20a2	NM_011394	0.101763	0.00210011		TC0Y00000111.mm.1	Gm20799	XM_001472428	0.170942	0.000953667		TC1300001374.mm.1	Net1	NM_001047159	-0.39417	0.00473179
TC1100001211.mm.1	Gm11416	ENSMUST00000119111	-0.255476	0.00219184		TC1100000001.mm.1	Pisd-ps1	NR_003517	-0.141851	0.000961663		TC1800001139.mm.1	Nrep	NM_001109988	-0.341817	0.00475889
TC0900000445.mm.1	Olfr981	NM_146286	-0.137369	0.00219363		TC0Y00000153.mm.1	Gm21627 // Gm21488 // Gm21477 // Gm21409 // Gm21366 // Gm21317 // LOC100861691 // Gm21095 // Gm20931 // Gm20929 // Gm20920 // Gm20916 // Gm20911 // Gm20908 // Gm20906 // Gm20905 // Gm20903 // Gm20897 // Gm20896 // Gm20894 // Gm20890 // Gm20883 // Gm20870 // Gm20869 // Gm20855 // Gm20850 // Gm20845 // Gm20835 // Gm20824 // Gm20820 // Gm20814 // Sly	ENSMUST00000179631	0.154702	0.000963911		TC1000003174.mm.1	Olfr768	NM_146864	0.464237	0.00482624
TC1000003047.mm.1	Rassf3	NM_138956	0.175007	0.00225085		TC0Y00000381.mm.1	Gm21740	ENSMUST00000178413	0.16073	0.000967787		TC1600001810.mm.1	Epha6	NM_007938	-0.449287	0.00495375
TC1400002813.mm.1	Trav9-2	ENSMUST00000103654	0.0793206	0.00225332		TC0Y00000386.mm.1	Gm21733	ENSMUST00000178346	0.16073	0.000967787		TC0300000118.mm.1	Bhlhe22	NM_021560	-0.338803	0.00497641
TC1200002595.mm.1	Ighv6-3	ENSMUST00000103486	-0.191489	0.00227301		TC0Y00000390.mm.1	Gm21851	ENSMUST00000179016	0.16073	0.000967787		TC0100000064.mm.1	Sulf1	NM_001198565	0.743493	0.00498596
TC1400001408.mm.1	Gm21103	XM_003688920	0.0807264	0.0022777		TC0Y00000394.mm.1	Gm21868	ENSMUST00000178649	0.16073	0.000967787		TC1300002453.mm.1	Pde8b	NM_001170669	-0.275505	0.00499302
TC1800000869.mm.1	Mbp	NM_001025245	0.277023	0.00228818		TC0Y00000501.mm.1	Gm21919	ENSMUST00000179012	0.116176	0.000994341		TC1500002200.mm.1	Tuba1a	NM_011653	0.314063	0.00502795
TC0400000384.mm.1	---	uc029uqw.1	0.0939197	0.00231176		TCUn_JH58430400000005.mm.1	Pisd-ps3	NR_003518	-0.166581	0.000996462		TC1300000311.mm.1	Gm17528	ENSMUST00000171026	-0.574701	0.00503078
TC0800002948.mm.1	Fa2h	NM_178086	0.159669	0.00234716		TC0X00001201.mm.1	3110007F17Rik	NM_028426	-0.096556	0.00101443		TC0400001469.mm.1	Psmb2	NM_011970	0.457932	0.00506572
TC1300001812.mm.1	Nrn1	NM_153529	0.137073	0.00235179		TC0200002997.mm.1	Gm10849	ENSMUST00000100397	-0.0852698	0.00101829		TC0400000008.mm.1	Gm11784	ENSMUST00000118568	-0.373969	0.00510551
TC0500002889.mm.1	Gm10047	ENSMUST00000069263	0.124175	0.00235377		TC0Y00000068.mm.1	Gm20809	NM_001160137	0.158015	0.00102074		TC1100002104.mm.1	4930556J24Rik	XM_003084882	-0.377297	0.00514175
TC0400000400.mm.1	LOC101056185 // LOC100041599	ENSMUST00000165401	0.132391	0.00237137		TC1800000356.mm.1	Pcdhb2	NM_053127	-0.297817	0.00102628		TC0600000420.mm.1	Trbv3	ENSMUST00000103264	-0.566739	0.00517859
TC0400001105.mm.1	Usp24	NM_183225	0.0608326	0.0024003		TC0X00001466.mm.1	Gm15110	ENSMUST00000117545	-0.162712	0.0010662		TC0200002632.mm.1	Tshz2	NM_080455	-0.552058	0.00526215
TC1200001507.mm.1	Gm17391	ENSMUST00000171036	0.0857957	0.00241674		TC0Y00000123.mm.1	Gm21924	ENSMUST00000178866	0.132974	0.00107721		TC1600002135.mm.1	Psmg1	NM_019537	0.301822	0.00534584
TC1400002854.mm.1	Gm3558	NM_001270842	0.111755	0.00241873		TC0700000826.mm.1	Rras	NM_009101	0.107337	0.00108412		TC0100000380.mm.1	Tmem194b	NM_001142647	-0.322954	0.00537065
TC0900001695.mm.1	Gria4	NM_001113180	0.0980485	0.00243198		TC1700001348.mm.1	Pisd-ps2	NR_003519	-0.123754	0.00110552		TC0400003010.mm.1	Gm13281	ENSMUST00000120871	-0.439405	0.0053833
TC0X00000352.mm.1	Rhox2f	NM_001085356	-0.118425	0.00244064		TC0Y00000216.mm.1	Gm20819	XM_003689130	0.170441	0.0011561		TC0X00002998.mm.1	Gm10344	XR_141414	0.464719	0.00547229
TC0900003344.mm.1	Trf	NM_133977	0.243401	0.00244199		TC0600000685.mm.1	Vmn1r10	NM_053231	-0.238701	0.00116719		TC0X00002845.mm.1	Itm2a	NM_008409	0.53525	0.00554617
TC0400001687.mm.1	6030445D17Rik	ENSMUST00000084593	-0.0743859	0.00247373		TC0Y00000341.mm.1	LOC101055632	ENSMUST00000178639	0.136438	0.00118253		TC1200002119.mm.1	Noxred1	NM_027744	0.507515	0.00558738
TC0700002760.mm.1	Kirrel2	NM_172898	-0.0700079	0.00247784		TC0Y00000207.mm.1	Gm21088	XM_003689118	0.165656	0.00125348		TC0400000426.mm.1	Dnajb5	NM_019874	0.638529	0.0056353
TC1200002596.mm.1	Ighv6-6	ENSMUST00000103489	-0.22763	0.0025087		TC0Y00000566.mm.1	Gm20854	NM_001160131	0.191822	0.00133287		TC0800002589.mm.1	Nfix	NM_001081981	-0.323229	0.00566299
TC0800001633.mm.1	Timm44	NM_011592	0.0611317	0.00255134		TC0Y00000101.mm.1	Gm21744	ENSMUST00000178403	0.159205	0.00133995		TC0800000481.mm.1	Adam39	NM_001025380	-0.392976	0.00567546
TC0600003295.mm.1	Kap	NM_010594	-0.101731	0.00259468		TC0400001325.mm.1	Slc2a1	NM_011400	0.19321	0.00134929		TC1500000119.mm.1	Cdh9	NM_009869	0.874493	0.00569369
TC0700000320.mm.1	Vmn1r104	NM_001166738	-0.136369	0.00262713		TC0600003335.mm.1	Mgp	NM_008597	0.338383	0.00136884		TC1100002783.mm.1	Sparc	NM_009242	0.315467	0.00570408
TC1400002786.mm.1	Gm10409	ENSMUST00000112801	0.102054	0.00263233		TC0Y00000517.mm.1	Gm21782	ENSMUST00000179727	0.156783	0.0013909		TC1600002039.mm.1	Tiam1	NM_001145886	-0.347599	0.00574831
TC1400000420.mm.1	1700049E17Rik1	XR_001846	-0.0989989	0.00266842		TC0Y00000470.mm.1	Gm20813	XM_001473011	0.14045	0.00140038		TC0100002690.mm.1	Pid1	NM_001003948	0.273347	0.00576997
TC1900000448.mm.1	Il33	NM_001164724	0.140162	0.00266875		TC0Y00000534.mm.1	Gm20860	XM_001475119	0.14045	0.00140038		TC0400001827.mm.1	Gm13044	ENSMUST00000120098	-0.501276	0.00580685
TC1700000567.mm.1	Cyp4f15	NM_134127	-0.110657	0.00267142		TC0400003475.mm.1	Mfsd2a	NM_029662	0.135654	0.00140645		TC0600003305.mm.1	Mansc1	NM_026345	-0.406562	0.00581802
TC0700003622.mm.1	Hdgfrp3	NM_013886	0.115044	0.00268365		TC0Y00000520.mm.1	Gm21879	ENSMUST00000178281	0.187154	0.00143974		TC1400001544.mm.1	Usp54	NM_030180	-0.212143	0.00581829
TC1300001857.mm.1	Mak	NM_001145802	-0.0788823	0.00270017		TC0600000437.mm.1	Try10	NM_001038996	-0.119727	0.00145087		TC1700001699.mm.1	Dusp1	NM_013642	1.73507	0.005887
TC0400001325.mm.1	Slc2a1	NM_011400	-0.177357	0.00270761		TC0Y00000184.mm.1	Gm21127	XM_003689085	0.149341	0.0014865		TC0800000885.mm.1	Anapc10	NM_026904	0.335424	0.00589506
TC0100002338.mm.1	Hecw2	NM_001001883	0.121126	0.0027202		TC0Y00000359.mm.1	Gm20887	XM_001476336	0.149341	0.0014865		TC0200000620.mm.1	Hspa5	NM_001163434	0.559396	0.00590757
TC1200000967.mm.1	Spata7	NM_001289572	0.0663594	0.00276104		TC0Y00000365.mm.1	Gm21245	XM_003689055	0.149341	0.0014865		TC1400000324.mm.1	Tnnc1	NM_009393	0.84548	0.00591951
TC0200001007.mm.1	Bbs5	NM_028284	0.063463	0.0027906		TC0Y00000424.mm.1	Gm20921	XM_001477750	0.149341	0.0014865		TC0800003000.mm.1	Cdyl2	NM_029441	0.48066	0.00593745
TC1600000193.mm.1	Pkp2	NM_026163	-0.0997969	0.00279201		TC0Y00000450.mm.1	Gm20842	XM_001474123	0.149341	0.0014865		TC1700002095.mm.1	Gm21903	ENSMUST00000178039	-0.852917	0.00594013
TC0400000409.mm.1	Gm2163	XR_140632	0.126127	0.00280032		TC0500003725.mm.1	Pisd	NM_177298	-0.0853543	0.00149626		TC1400000968.mm.1	Stc1	NM_009285	-0.294308	0.00594506
TC1400002838.mm.1	Gm10021	XR_032520	0.0959284	0.00280106		TC0Y00000220.mm.1	Gm20837	XM_001474544	0.143597	0.00154565		TC0200004658.mm.1	Gm14304	ENSMUST00000117272	-0.365768	0.00594772
TC1600001944.mm.1	D16Ertd472e	NM_001252438	0.0813235	0.00283513		TC0400003725.mm.1	Sh3bgrl3	NM_080559	0.0983656	0.00156965		TC0200003996.mm.1	Olfr1144-ps1	ENSMUST00000079448	-0.877458	0.00596045
TC1300000258.mm.1	Hist1h1c	NM_015786	0.162776	0.00284428		TC0Y00000194.mm.1	Gm20736	uc029yfl.1	0.145886	0.00165091		TC0700001528.mm.1	Olfr657	NM_146312	-0.486391	0.00601964
TC0300001795.mm.1	Slc7a14	NM_172861	-0.0990218	0.00284855		TC0Y00000069.mm.1	Gm21845	ENSMUST00000177717	0.174654	0.0016771		TC1200001047.mm.1	Serpina3n	NM_009252	0.890322	0.00602439
TC0200001279.mm.1	Olfr1115	NM_146297	0.163107	0.00284993		TC0Y00000071.mm.1	Gm21350	ENSMUST00000177807	0.174654	0.0016771		TC0300001778.mm.1	Gm10258	XR_106323	0.614606	0.00612873
TC0200001523.mm.1	Pamr1	NM_173749	0.0768326	0.00285218		TC0Y00000073.mm.1	Gm21791	ENSMUST00000179773	0.174654	0.0016771		TC0500001058.mm.1	4930458A03Rik	uc008yll.1	-0.430345	0.00615549
TC0X00001124.mm.1	Apool	NM_026565	0.10234	0.00285851		TC0Y00000075.mm.1	Gm21890	ENSMUST00000178189	0.174654	0.0016771		TC0200000312.mm.1	Msrb2	NM_029619	0.31096	0.00615896
TC0500002411.mm.1	Lgi2	NM_144945	0.198407	0.00289107		TC0Y00000077.mm.1	Gm21755	ENSMUST00000178570	0.174654	0.0016771		TC0500001270.mm.1	Cit	NM_007708	-0.216609	0.00616185
TC4_GL456350_random00000010.mm.1	Gm13298	NM_001085530	0.073978	0.00290395		TC0700000358.mm.1	Vmn1r173	NM_001166718	-0.241433	0.00171345		TC0100001629.mm.1	Olfr1404	NM_146881	-0.490369	0.00620574
TC1400000046.mm.1	Gm3488	NM_001242941_2	0.101539	0.00296259		TC1800000590.mm.1	Isoc1	NM_025478	-0.103844	0.00171999		TC1100003326.mm.1	Evi2a	NM_001033711	-0.398059	0.00621336
TC0800000077.mm.1	Myo16	NM_001081397	0.095015	0.00298604		TC1100000900.mm.1	Per1	NM_001159367	0.126198	0.00174588		TC0100003035.mm.1	Daf2	NM_007827	0.304975	0.00623832
TC0100002022.mm.1	Gm15386	NM_001040027	-0.176304	0.00300589		TC0Y00000347.mm.1	Gm21170	XM_003689050	0.159577	0.00178181		TC1200001566.mm.1	Allc	NM_053156	0.336379	0.00632377
TC1300001037.mm.1	Mtx3	NM_001162945	0.0877048	0.00304182		TC0Y00000211.mm.1	Gm20820	XM_001473231	0.176322	0.00181563		TC0300001161.mm.1	Vav3	NM_020505	0.258749	0.00632603
TC1200001536.mm.1	Cys1	NM_001004455	-0.0630931	0.0030973		TC0Y00000309.mm.1	LOC101055632	ENSMUST00000177842	0.119613	0.00187265		TC0200004815.mm.1	9230104L09Rik	NM_029960	-0.31856	0.00641659
TC0800002146.mm.1	Tlr3	NM_126166	0.130129	0.0031136		TC0Y00000337.mm.1	Gm20879	ENSMUST00000180302	0.152054	0.00187766		TC0800001095.mm.1	Mt1	NM_013602	-0.54291	0.0064328
TC1600001642.mm.1	Sidt1	NM_001159419	-0.0814129	0.00312924		TC0Y00000558.mm.1	Gm20871	NR_038299	0.13473	0.0018967		TC0400004071.mm.1	Camta1	NM_001081557	-0.304135	0.00644667
TC0X00001470.mm.1	Gm15113	ENSMUST00000119280	-0.0882868	0.00314089		TC0Y00000406.mm.1	Gm21647 // Gm21191 // Gm21170	ENSMUST00000177626	0.165973	0.00190735		TC1500000072.mm.1	Ugt3a1	NM_207216	-0.247396	0.00647766
TC0400000385.mm.1	---	uc029urg.1	0.114257	0.00316378		TC0600003510.mm.1	Igkv17-127	ENSMUST00000103309	-0.165615	0.00192914		TC0X00000668.mm.1	Nsdhl	NM_010941	0.36182	0.00649931
TC0X00000867.mm.1	Gm5072	NM_001114678	0.128471	0.00323437		TC0100001638.mm.1	Olfr430	NM_146718	-0.167499	0.00193384		TC1100000464.mm.1	Adam19	NM_009616	0.284615	0.00656048
TC0100001031.mm.1	Serpinb8	NM_001159748	-0.108313	0.00323612		TC0Y00000537.mm.1	Gm21470	XM_003689106	0.149409	0.00207127		TC1600000226.mm.1	B830017H08Rik	NR_027959	-0.262451	0.00658348
TC1_GL456210_random00000003.mm.1	---	ENSMUST00000111364	0.105455	0.00325724		TC0Y00000107.mm.1	Gm21184	XM_003689051	0.15178	0.00212987		TC0200004026.mm.1	Olfr1198	NM_207567	-0.574887	0.00660405
TC0700001951.mm.1	Dock1	NM_001033420	0.0756607	0.00329146		TC0Y00000142.mm.1	Gm21247	XM_003689018	0.15178	0.00212987		TC0400001532.mm.1	LOC100505143	ENSMUST00000097869	0.416319	0.0067359
TC0700000678.mm.1	Tshz3	NM_172298	0.0915731	0.00330152		TC0Y00000351.mm.1	Gm21281	XM_003689021	0.15178	0.00212987		TC0200001268.mm.1	Olfr1038-ps	NM_147013	-0.645328	0.00674482
TC1200000750.mm.1	Srsf5	NM_001079694	0.0702853	0.00330858		TC0Y00000411.mm.1	Gm21573	XM_003689076	0.15178	0.00212987		TC0700003064.mm.1	Mrgprb5	NM_207538	-0.754266	0.00675839
TC1200000093.mm.1	Rad51ap2	NM_001111118	0.175364	0.00334746		TC0Y00000186.mm.1	Gm20818	XM_001473314	0.137965	0.00213244		TC0800001349.mm.1	Cntnap4	NM_130457	0.441883	0.0067756
TC1700002050.mm.1	Mog	NM_010814	0.238767	0.0033577		TC0Y00000477.mm.1	Gm21163	XM_003689123	0.137965	0.00213244		TC0700003111.mm.1	Gabra5	NM_176942	0.536577	0.00678418
TC1500001715.mm.1	Lypd2	NM_026671	-0.107444	0.00338275		TC1300000244.mm.1	Hist1h4h	NM_153173	-0.158173	0.00218224		TC0700003963.mm.1	Olfr672	NM_146760	-0.540617	0.00680648
TC0500001142.mm.1	Lrcol1	NM_001033459	-0.0788451	0.00339306		TC0700003698.mm.1	Olfr294	NM_001011750	0.121913	0.00221534		TC1400001975.mm.1	Olfr728	NM_001011809	-0.537668	0.00686663
TC0900000452.mm.1	Scn3b	NM_001083917	-0.105036	0.00340225		TC0700002539.mm.1	Vmn1r127	NM_001166726	-0.139678	0.0022182		TC0200001343.mm.1	Olfr1265	NM_146343	-0.557516	0.00688037
TC4_JH584293_random00000011.mm.1	---	ENSMUST00000178837	0.14215	0.00342752		TC0X00002019.mm.1	Gm21608	XM_003688963	-0.234481	0.00222356		TC1000002398.mm.1	Prmt2	NM_001077638	0.368387	0.00690538
TC0700000655.mm.1	Slc7a10	NM_017394	0.0914413	0.00347926		TC0100002544.mm.1	Fn1	NM_001276408	0.292565	0.00223313		TC0500003626.mm.1	Flt3	NM_010229	-0.290051	0.00705081
TC0100001788.mm.1	Slc30a10	NM_001033286	0.10845	0.00349309		TC0X00002837.mm.1	Gm9200	ENSMUST00000118513	-0.127742	0.00230104		TC1400001439.mm.1	Fam107a	NM_183187	-0.507455	0.00710413
TC1300000197.mm.1	Vmn1r194	NM_001080972	-0.135378	0.0035124		TC0Y00000085.mm.1	Gm21804	ENSMUST00000178131	0.145993	0.00230206		TC0X00000689.mm.1	Dusp9	NM_029352	0.289877	0.00729814
TC0800002730.mm.1	Pllp	NM_026385	0.141844	0.00352829		TC0Y00000210.mm.1	Gm21409	XM_003689101	0.155442	0.00230881		TC1100003046.mm.1	Efnb3	NM_007911	0.350714	0.00733524
TC1800000361.mm.1	Pcdhb7	NM_053132	0.0857329	0.00353423		TC0500002480.mm.1	Tlr1	NM_001276445	-0.0806156	0.00235831		TC1300002143.mm.1	Ctla2a	NM_001145799	0.31957	0.00734867
TC0Y00000017.mm.1	Gm20918	XM_001477675	-0.125117	0.00362792		TC0X00003348.mm.1	Tceanc	NM_001007577	-0.0721967	0.00240084		TC1000000125.mm.1	Gm17711	ENSMUST00000172028	0.745275	0.00736575
TC1100003948.mm.1	Pitpnc1	NM_145823	0.0924306	0.00363312		TC0Y00000094.mm.1	Gm21647 // Gm21191 // Gm21170	ENSMUST00000178112	0.158814	0.00245717		TC0300001342.mm.1	Dkk2	NM_020265	0.411835	0.00740308
TC0400000580.mm.1	Slc44a1	NM_001159633	0.0755505	0.00369423		TC1100003869.mm.1	Spata32	NM_177801	-0.0899443	0.00247233		TC1300001861.mm.1	Nedd9	NM_001111324	0.356432	0.00740912
TC0600001718.mm.1	1700073E17Rik	NR_003625	0.062924	0.00369446		TC0700001508.mm.1	Olfr65	NM_013616	-0.143071	0.00249637		TC0400002397.mm.1	Mob3b	NM_178061	0.27552	0.00741284
TC0700000370.mm.1	Zfp235	NM_019941	0.0646735	0.00370181		TC0Y00000143.mm.1	Gm20879	ENSMUST00000180155	0.135997	0.00253145		TC1100000526.mm.1	Gfpt2	NM_013529	-0.289137	0.00744277
TC1800000266.mm.1	Camk4	NM_009793	0.100515	0.00371355		TC0Y00000166.mm.1	Gm20879	ENSMUST00000178894	0.135997	0.00253145		TC0200003994.mm.1	Olfr1138	NM_146639	-0.836121	0.00759801
TC0400001047.mm.1	Pde4b	NM_001177980	0.0655541	0.0037409		TC0Y00000303.mm.1	Gm20879	ENSMUST00000178671	0.135997	0.00253145		TC0700000908.mm.1	Nell1	NM_001037906	0.456948	0.00762522
TC1200002594.mm.1	Ighv12-3	ENSMUST00000103485	-0.187321	0.0037539		TC0Y00000307.mm.1	Gm20879	ENSMUST00000178278	0.135997	0.00253145		TC0X00002126.mm.1	Gm14587	ENSMUST00000121714	0.43811	0.00780877
TC1100000521.mm.1	Gm12192	ENSMUST00000120146	-0.136485	0.00376066		TC0Y00000312.mm.1	Gm20879	ENSMUST00000180272	0.135997	0.00253145		TC1000003189.mm.1	Olfr806	NM_146553	-0.606891	0.00781623
TC0700000932.mm.1	Tubgcp5	NM_146190	0.077317	0.0037771		TC0Y00000317.mm.1	Gm20879	ENSMUST00000177658	0.135997	0.00253145		TC0200004068.mm.1	Olfr1250	NM_146965	-0.382671	0.00782048
TC0X00001923.mm.1	Gm9085	ENSMUST00000119994	0.152452	0.00380106		TC0Y00000397.mm.1	Gm20879	ENSMUST00000178046	0.135997	0.00253145		TC1600000726.mm.1	Cblb	NM_001033238	-0.35933	0.00784713
TC1200000528.mm.1	Fancm	NM_178912	0.0960069	0.00382305		TC0700002053.mm.1	Pnpla2	NM_001163689	0.0987123	0.00264924		TC0100001699.mm.1	Sccpdh	NM_178653	0.850422	0.00801465
TC0200001579.mm.1	Them7	NM_001159638	0.0899163	0.0038404		TC0Y00000215.mm.1	Gm20736	uc029ygp.1	0.138795	0.00265375		TC0700001464.mm.1	Olfr556	NM_146754	-0.465811	0.00804619
TC0300001906.mm.1	1700034I23Rik	NR_045380	-0.0785209	0.00384251		TC0Y00000321.mm.1	Gm20736	uc029xxs.1	0.138795	0.00265375		TC1700000252.mm.1	Vmn1r229	NM_134190	-0.53481	0.00809441
TC0200001045.mm.1	Itga6	NM_001277970	0.0777032	0.00384265		TC0200001198.mm.1	Gm13681	ENSMUST00000117925	-0.102329	0.00265458		TC0X00000500.mm.1	Gm7958	XM_982040	-0.497082	0.00815747
TC0700000341.mm.1	Vmn1r152	NM_001166752	-0.134956	0.0038867		TC0800002403.mm.1	Ifi30	NM_023065	0.159759	0.00268961		TC1400002740.mm.1	Dock9	NM_001081039	0.24672	0.00815931
TC0700002921.mm.1	Vmn2r-ps60	NR_028441	0.139688	0.00390753		TC0Y00000469.mm.1	Gm21869	ENSMUST00000178873	0.254547	0.00274201		TC0700003714.mm.1	Prss23	NM_029614	0.52669	0.0081942
TC0500003451.mm.1	Irs3	NM_010571	-0.072151	0.0039091		TC0200000894.mm.1	Dapl1	NM_029723	0.0676986	0.0028471		TC0600003164.mm.1	Kcna6	NM_013568	0.457162	0.00821868
TC1100002380.mm.1	Gm12062	ENSMUST00000117533	-0.14039	0.00391821		TC0Y00000465.mm.1	Gm20805	XM_001472957	0.155882	0.00288093		TC0400003361.mm.1	Plk3	NM_013807	0.677039	0.00822253
TC1100003700.mm.1	Krt24	NM_029393	-0.0896426	0.00394125		TC1800000606.mm.1	Gm4951	NM_001033767	-0.0990418	0.00292283		TC0Y00000106.mm.1	Gm21647	XM_003689045	-0.433657	0.00822314
TC1300002588.mm.1	Erbb2ip	NM_001005868	0.143601	0.00395429		TC0700000316.mm.1	Nlrp9b	NM_194058	-0.079082	0.00292548		TC0Y00000349.mm.1	Gm21191	XM_003689052	-0.433657	0.00822314
TC0300001268.mm.1	Arsj	NM_173451	-0.170998	0.00395689		TC1400001804.mm.1	Gm3077	ENSMUST00000165903	-0.132751	0.00293231		TC0X00001983.mm.1	Slx	NM_001136476	-0.507204	0.00830933
TC1700000822.mm.1	Ptchd4	NM_028474	0.0972317	0.00397416		TC0Y00000156.mm.1	Gm21858	ENSMUST00000177834	0.155764	0.0029474		TC0600002141.mm.1	Olfr461	NM_146382	-0.503244	0.00835708
TC0700000527.mm.1	Ppp1r14a	NM_026731	0.218447	0.00398894		TC0200004672.mm.1	Prokr2	NM_144944	-0.075827	0.00295002		TC0600003169.mm.1	Ccnd2	NM_009829	0.469256	0.00839891
TC1400000036.mm.1	Gm8297	XM_986074	0.0909075	0.00399128		TC0Y00000144.mm.1	Gm20792	XM_001472038	0.111745	0.00295381		TC0Y00000057.mm.1	Gm20747	NM_001025241	-0.448458	0.00854618
TC1100003318.mm.1	Wsb1	NM_001042565	0.0772027	0.00399411		TC1500001730.mm.1	Ly6c2	NM_001099217	0.159982	0.00302157		TC0600002491.mm.1	Mat2a	NM_145569	0.326297	0.00856874
TC0X00002710.mm.1	Slc7a3	NM_007515	-0.0628466	0.00403244		TC0300003134.mm.1	Ifi44l	NM_031367	-0.0795737	0.0030964		TC0700000005.mm.1	Myadm	NM_001093764	0.389998	0.00860055
TC1700000090.mm.1	Prr18	NM_178774	0.101182	0.00403756		TC0500003709.mm.1	Bre	NM_144541	0.0872591	0.00312258		TC0Y00000343.mm.1	Gm20879	ENSMUST00000179570	-0.485846	0.00861238
TC1400000812.mm.1	2410022M11Rik	XR_141234	0.0779006	0.00410683		TC0Y00000152.mm.1	Gm20929	XM_001478062	0.1587	0.00317432		TC0Y00000344.mm.1	Gm20879	ENSMUST00000179179	-0.485846	0.00861238
TC1300001128.mm.1	Zfp366	NM_001004149	-0.0753671	0.00412437		TC0Y00000195.mm.1	Gm20903	XM_001476976	0.1587	0.00317432		TC1500000894.mm.1	CN725425	XR_105722	-0.253898	0.00863867
TC0500002420.mm.1	Sel1l3	NM_172710	0.0947894	0.00412744		TC0Y00000198.mm.1	Gm20850	XM_001474645	0.1587	0.00317432		TC0Y00000061.mm.1	Gm20917	NM_001160136	-0.802557	0.00866419
TC0600000355.mm.1	1700111E14Rik	XR_104983	-0.123699	0.00414625		TC0Y00000206.mm.1	Gm20736	NM_001037748	0.1587	0.00317432		TC0600003041.mm.1	Cecr6	NM_033567	0.555297	0.00867928
TC0100001859.mm.1	Slc30a1	NM_009579	0.0992447	0.00418046		TC0Y00000284.mm.1	Gm21366	XM_003689026	0.1587	0.00317432		TC0700001238.mm.1	Vmn2r-ps85	ENSMUST00000174022	-0.402969	0.00875271
TC1000002269.mm.1	Tet1	NM_001253857	0.0957325	0.00418248		TC1600000963.mm.1	Krtap13-1	NM_183189	0.157282	0.00318891		TC1100000406.mm.1	Gm12137	ENSMUST00000119565	-0.644502	0.0087787
TC1700002384.mm.1	Fbxl17	NM_015794	0.0576872	0.00420904		TC0Y00000163.mm.1	Gm20879	ENSMUST00000177602	0.16025	0.00320016		TC1600001379.mm.1	Etv5	NM_023794	0.454526	0.00882641
TC0900001240.mm.1	7420426K07Rik	NM_001033983	-0.0990636	0.0042146		TC0800000627.mm.1	Scrg1	NM_009136	-0.132008	0.00322323		TC1800001280.mm.1	Mcc	NM_001085373	-0.306714	0.00888819
TC0500003418.mm.1	Cux1	NM_009986	0.0689805	0.00422874		TC0100002801.mm.1	Per2	NM_011066	0.138746	0.00325346		TC0400001433.mm.1	Rspo1	NM_138683	-0.620818	0.00892438
TC0300000090.mm.1	Lrrcc1	NM_001163579	0.0972816	0.00423916		TC0Y00000168.mm.1	Gm21563	XM_003689075	0.129617	0.00344697		TC0X00000603.mm.1	Gm14687	ENSMUST00000120206	0.309727	0.00893172
TC0600000811.mm.1	Igkj3	ENSMUST00000103407	-0.266685	0.00425503		TC0600003364.mm.1	Slco1a4	NM_030687	0.12486	0.00348601		TC0800003175.mm.1	Fam89a	NM_001081120	-0.276347	0.0089879
TC1900001154.mm.1	Olfr1427	NM_146679	-0.118696	0.0042594		TC0400002656.mm.1	Gm12475	ENSMUST00000119476	-0.109075	0.00352566		TC0X00001496.mm.1	Gm8402	ENSMUST00000118183	-0.554206	0.00900518
TC0800002529.mm.1	Gab1	NM_021356	0.0736293	0.00430157		TC0Y00000158.mm.1	Sly	NM_201530	0.136611	0.00353177		TC1200002471.mm.1	Ighv16-1	ENSMUST00000103470	-0.440846	0.00906337
TC0800002701.mm.1	Ces1c	NM_007954	-0.0855507	0.00433877		TC1400001609.mm.1	Tmem254b // Tmem254c // Tmem254a	ENSMUST00000100818	0.166388	0.00354095		TC0X00001018.mm.1	Gm9050	ENSMUST00000119501	-0.348592	0.0091377
TC1100002932.mm.1	Zswim7	NM_027198	0.0964433	0.00434759		TC0900000422.mm.1	Olfr930	NM_146272	0.174424	0.00358445		TC0500002964.mm.1	Vmn2r13	NM_001104624	-0.309154	0.00920295
TC1300001204.mm.1	Elovl7	NM_029001	0.108582	0.00434966		TC1000003187.mm.1	Olfr803	NM_146554	-0.134896	0.0036468		TC1000001216.mm.1	Kitl	NM_013598	-0.311659	0.00921186
TC1700000374.mm.1	Tpsb2	NM_010781	-0.118161	0.00435012		TC1000001044.mm.1	Timp3	NM_011595	0.105574	0.00369254		TC0100002381.mm.1	Clk1	NM_001042634	0.3948	0.00928394
TC0200000222.mm.1	Il15ra	NM_001271497	0.0574303	0.00435061		TC0600000711.mm.1	Abcg2	NM_011920	0.0780702	0.00374673		TC1300001447.mm.1	Actn2	NM_033268	0.432771	0.00930839
TC0100002356.mm.1	Rftn2	NM_028713	0.093976	0.00436769		TC0X00001054.mm.1	Pbdc1	NM_001281871	-0.134795	0.00379257		TC0700004451.mm.1	Mki67	NM_001081117	0.251501	0.00940657
TC0400000530.mm.1	Stx17	NM_026343	0.0652289	0.00436932		TC0Y00000113.mm.1	Gm21795	ENSMUST00000180125	0.106253	0.00379411		TC0X00001600.mm.1	Gm15171	ENSMUST00000122191	0.4712	0.00955774
TC0800001657.mm.1	Arglu1	NM_176849	0.0809074	0.00443395		TC0500003379.mm.1	Eln	NM_007925	0.0822448	0.00379767		TC1000001886.mm.1	Taar9	NM_001010831	-0.49989	0.00956725
TC0600002965.mm.1	Plxnd1	NM_026376	0.124866	0.00443451		TC0X00001028.mm.1	Jpx	NR_015508	-0.0763097	0.00379855		TC0200004796.mm.1	Gm14109	ENSMUST00000118814	0.456859	0.00959874
TC0X00000373.mm.1	Mcts1	NM_026902	0.135606	0.00445613		TC0Y00000256.mm.1	Gm21292	XM_003689005	0.132554	0.00381121		TC1000001679.mm.1	Syne1	NM_001079686	-0.334884	0.00969402
TC1400002855.mm.1	Gm10338	XM_001478071	0.0729418	0.00446455		TC0200003288.mm.1	Gm13426	ENSMUST00000117887	-0.103374	0.00384657		TC0100000041.mm.1	3110035E14Rik	NM_178399	0.619665	0.00969508
TC0200000408.mm.1	Lrrc26	NM_146117	-0.0796861	0.00448341		TC0Y00000212.mm.1	Gm21477	XM_003689107	0.160142	0.00386101		TC0900002083.mm.1	AW551984	NM_001199556	0.219987	0.00975382
TC0600002305.mm.1	Tril	NM_025817	0.168255	0.00448818		TC0700000121.mm.1	Vmn1r-ps55	ENSMUST00000174634	0.151886	0.00387902		TC1600000917.mm.1	Gm16509	XM_001473385	0.368096	0.00977996
TC1400000575.mm.1	Pnp2	NM_001123371	0.0863934	0.00452576		TC0900000232.mm.1	Npsr1	NM_175678	-0.0975271	0.00391905		TC1400002032.mm.1	Mettl3	NM_019721	0.251038	0.0098073
TC0X00001325.mm.1	Nsa2-ps2	ENSMUST00000120785	0.129866	0.00458819		TC0100003402.mm.1	Fmo2	NM_018881	0.0884418	0.00404103		TC0500002244.mm.1	Lrpap1	NM_013587	0.361073	0.00993341
TC1600000955.mm.1	Usp16	NM_024258	0.0867727	0.00459678		TC1900000150.mm.1	Chrm1	NM_001112697	0.0826641	0.00409892		TC0100000610.mm.1	Igfbp2	NM_008342	0.438662	0.00995008
TC0X00000857.mm.1	Gm16412	ENSMUST00000121602	0.136389	0.00464954		TC0200000005.mm.1	Acbd7	NM_030063	-0.104753	0.00410575		TC1200001828.mm.1	Gm5185	ENSMUST00000080271	0.528554	0.00999367
TC1400002112.mm.1	Mcpt4	NM_010779	-0.0789765	0.0046524		TC1100001285.mm.1	Car4	NM_007607	0.0888442	0.00412557
TC0900001126.mm.1	D030062O11RIK	ENSMUST00000181359	-0.095907	0.0046592		TC0700001466.mm.1	Olfr558	NM_147093	-0.121587	0.00413061
TC0100003739.mm.1	March2	NM_133684	0.0818568	0.00470806		TC0Y00000067.mm.1	Gm20840	XM_001474021	0.154397	0.00415429
TC1400002845.mm.1	Gm3629	ENSMUST00000171706	0.103802	0.00471552		TC0Y00000117.mm.1	Gm20898	XM_001476818	0.154397	0.00415429
TC1300000983.mm.1	Tmem161b	NM_175187	0.0970406	0.00473999		TC0Y00000371.mm.1	Gm21275	XM_003689059	0.154397	0.00415429
TC0X00002401.mm.1	Gm8421	ENSMUST00000119439	0.104179	0.00475812		TC0Y00000430.mm.1	Gm20934	XM_001478227	0.154397	0.00415429
TC1800000953.mm.1	Mkx	NM_177595	0.0896414	0.00477956		TC0Y00000456.mm.1	Gm20847	XM_001474479	0.154397	0.00415429
TC0500001944.mm.1	Grm3	NM_181850	0.131066	0.004813		TC0Y00000457.mm.1	Gm20848	XM_001474518	0.154397	0.00415429
TC0700001192.mm.1	Mex3b	NM_175366	0.129411	0.00481761		TC0Y00000213.mm.1	Gm20906	XM_001477108	0.154559	0.00415971
TC1400000514.mm.1	Fbxo34	NM_001146085	0.0673234	0.00481782		TC1700000759.mm.1	Gm19807	ENSMUST00000173971	-0.182435	0.00416367
TC1100000324.mm.1	Cpeb4	NM_026252	0.12348	0.00486753		TC0700002547.mm.1	Gm4216	NM_001167166	-0.117893	0.00417257
TC0700000005.mm.1	Myadm	NM_001093764	-0.106048	0.00487254		TC0700002576.mm.1	Gm4216	NM_001167166	-0.117893	0.00417257
TC0400000364.mm.1	Gm12401	ENSMUST00000118435	-0.136964	0.00488281		TC1900001219.mm.1	Pcsk5	NM_001163144	-0.0596965	0.0041765
TC0X00000156.mm.1	AA414768	NM_001272033	0.154711	0.00488775		TC1200001358.mm.1	Gm3625	XR_105470	0.141008	0.00421832
TC0500002846.mm.1	Fam175a	NM_172405	0.0728558	0.00490517		TC1900000925.mm.1	Lrfn4	NM_153388	-0.0560707	0.00433241
TC0900002083.mm.1	AW551984	NM_001199556	-0.0608944	0.00494215		TC1100000515.mm.1	Olfr1383	NM_207574	0.0988948	0.00437411
TC1400002841.mm.1	Gm3642	XM_003688914	0.101725	0.00500172		TC1800000157.mm.1	Dsg2	NM_007883	-0.0529897	0.00451989
TC0Y00000262.mm.1	Gm20834	XM_003689008	-0.125194	0.00501076		TC0400003788.mm.1	Gm12986	ENSMUST00000119037	0.109254	0.00460704
TC0400002018.mm.1	Gpr153	NM_178406	0.0967398	0.00501081		TC0Y00000114.mm.1	Gm21872	ENSMUST00000180002	0.154513	0.00460722
TC1100000621.mm.1	Acsl6	NM_001033597	0.0786904	0.00501209		TC0X00002751.mm.1	Phka1	NM_008832	0.0560219	0.00461085
TC1900001097.mm.1	Myrf	NM_001033481	0.0766707	0.00503954		TC1300000087.mm.1	Nid1	NM_010917	0.13269	0.00464917
TC0600001074.mm.1	Klf15	NM_023184	-0.0666746	0.00504084		TC0800000884.mm.1	Gm27006	ENSMUST00000182218	-0.136067	0.00466504
TC0400002573.mm.1	Gm12566	ENSMUST00000121479	-0.0984127	0.00504549		TC0X00000404.mm.1	Gm2483	XM_001473737	0.12884	0.00468273
TC0200001681.mm.1	Fmn1	NM_001043322	0.0757675	0.00515764		TC0100000610.mm.1	Igfbp2	NM_008342	0.122262	0.00481454
TC1700000835.mm.1	Pla2g7	NM_013737	0.11785	0.00516753		TC1600001247.mm.1	Myh11	NM_001161775	0.110083	0.00486978
TC0500000499.mm.1	Slit2	NM_178804	0.0943072	0.00520555		TC0Y00000024.mm.1	Gm20824	XM_001473811	0.147369	0.00491526
TC1400002839.mm.1	Gm3500	NM_001256886	0.0969575	0.00523612		TC0200001161.mm.1	Gm13673	ENSMUST00000122056	-0.104727	0.00495292
TC0600001953.mm.1	Gpr37	NM_010338	0.137835	0.00525063		TC1700001100.mm.1	L3mbtl4	NM_177278	-0.0888933	0.005005
TC0400003475.mm.1	Mfsd2a	NM_029662	-0.11438	0.00525833		TC1900000268.mm.1	Olfr1463	NM_001011840	-0.129198	0.00517051
TC0900002870.mm.1	Pls1	NM_001033210	0.0884162	0.00530657		TC0Y00000441.mm.1	Gm21524	XM_003689109	0.132928	0.00519635
TC1400001393.mm.1	Gm3500	ENSMUST00000177986	0.0876303	0.0053079		TC0Y00000463.mm.1	Gm21715	XM_003689116	0.132928	0.00519635
TC0600001802.mm.1	Sgce	NM_001130188	0.0639016	0.005321		TC0X00001964.mm.1	Gm5934	NM_001100444	-0.154927	0.00520403
TC0300002430.mm.1	Gm9125	NM_001163730	-0.0942258	0.00532803		TC1500001907.mm.1	Enthd1	NM_001163189	-0.0601639	0.00525404
TC1600002035.mm.1	Krtap8-1	NM_010675	-0.125854	0.00540132		TC0Y00000342.mm.1	Gm21856	ENSMUST00000178613	0.148627	0.00529401
TC1900001151.mm.1	Olfr1424	NM_146681	-0.123637	0.00542284		TC0400003627.mm.1	Tinagl1	NM_001168333	0.0812797	0.00530179
TC0X00000662.mm.1	Cnga2	NM_007724	-0.0916948	0.00542993		TC0Y00000385.mm.1	Gm20930	XM_001477844	0.123001	0.00532922
TC1800000297.mm.1	Kdm3b	NM_001081256	0.0588927	0.00543359		TC0Y00000392.mm.1	Gm20913	XM_001477424	0.123001	0.00532922
TC0100001563.mm.1	1700084C01Rik	NM_001033185	0.116777	0.00545797		TC1300000815.mm.1	Ptdss1	NM_008959	0.0571278	0.00536368
TC0500002523.mm.1	Phox2b	NM_008888	-0.0950197	0.00546444		TC0900001459.mm.1	Scap	NM_001001144	0.0676228	0.00540342
TC1700000092.mm.1	Pde10a	NM_011866	0.0997228	0.00546993		TC0Y00000319.mm.1	Gm20896	XM_001476724	0.167525	0.00542738
TC1100003450.mm.1	Vmp1	NM_029478	0.0868782	0.00548148		TC1400001605.mm.1	Tmem254c	NM_001270499	0.168605	0.00555281
TC0200004720.mm.1	Gm14067	ENSMUST00000119340	-0.112776	0.00548297		TC0200003386.mm.1	Olfr351	NM_146942	0.128646	0.00562294
TC1100000357.mm.1	D130052B06Rik	XR_035087	-0.112899	0.0055272		TC0X00000021.mm.1	Gm10922	NM_001085554	-0.191952	0.00562789
TC1100003181.mm.1	Olfr394	NM_147007	0.099674	0.00553095		TC1700002088.mm.1	Olfr131	NM_146867	-0.125958	0.00565662
TC1600000468.mm.1	Zfp148	NM_011749	0.0896313	0.00556548		TC1800000160.mm.1	Rnf125	NM_026301	-0.0734692	0.00570428
TC0700000081.mm.1	Olfr1336	NM_146915	-0.123326	0.00557221		TC0Y00000124.mm.1	Gm21735	ENSMUST00000178740	0.142376	0.0057683
TC1400000004.mm.1	D830030K20Rik	NM_177135	0.0863222	0.00558827		TC0X00000497.mm.1	Gm14590	XM_981842	-0.135217	0.00579572
TC0700002916.mm.1	Vmn2r59	NM_001105056	-0.12614	0.00562347		TC1100001639.mm.1	Hsd17b1	NM_010475	-0.0576688	0.00580003
TC1300002255.mm.1	A530054K11Rik	NM_183146	0.0948428	0.00563739		TC0Y00000151.mm.1	Gm21258	XM_003689057	0.147994	0.00586345
TC1200000206.mm.1	Mboat2	NM_001083341	0.0807572	0.00571514		TC0Y00000176.mm.1	Gm20736	NM_001037748	0.147994	0.00586345
TC1000002456.mm.1	Gm9978	XR_105412	-0.11288	0.00572561		TC0Y00000413.mm.1	Gm20804	XM_001472881	0.132176	0.0058911
TC1200002471.mm.1	Ighv16-1	ENSMUST00000103470	-0.118075	0.00573765		TC0700002244.mm.1	Gm7230	ENSMUST00000173026	-0.11088	0.00590709
TC1400000968.mm.1	Stc1	NM_009285	-0.0739554	0.00573862		TC1900000598.mm.1	Frat1	NM_008043	-0.0620875	0.00596729
TC1700001757.mm.1	Fkbp5	NM_010220	-0.0774422	0.00574518		TC0X00000277.mm.1	Gm21645	XM_003688965	-0.161817	0.00604144
TC1900000709.mm.1	As3mt	NM_020577	0.104749	0.0057788		TC0300002424.mm.1	Tdpoz2	NM_001007222	-0.127608	0.00605216
TC0100001294.mm.1	Dennd1b	NM_001166501	0.0707954	0.00581427		TC1500001120.mm.1	Hoxc8	NM_010466	-0.0807241	0.00608553
TC1700000061.mm.1	Dynlt1c	NM_001166630	0.0671141	0.00582565		TC0300003223.mm.1	Pmp2	NM_001030305	-0.103654	0.00612796
TC1900001612.mm.1	Cyp17a1	NM_007809	-0.0822941	0.00582885		TC1900000954.mm.1	Pacs1	NM_153129	0.0625987	0.00613667
TC1100003185.mm.1	Olfr399	NM_147004	-0.0878718	0.00585568		TC1600001916.mm.1	Gm15553	ENSMUST00000118757	-0.135711	0.00614638
TC0Y00000027.mm.1	Gm21775	ENSMUST00000178669	0.131264	0.00585987		TC0100002062.mm.1	Gm6420	ENSMUST00000097807	-0.0662812	0.0062209
TC1300002150.mm.1	Cts8-ps	NR_027871	-0.128857	0.00590803		TC0Y00000146.mm.1	---	XM_003689024	0.136243	0.00622805
TC1200000806.mm.1	Ptgr2	NM_001252625	0.0867024	0.00591209		TC0Y00000171.mm.1	---	XM_003689077	0.136243	0.00622805
TC0900000476.mm.1	Gm8707	ENSMUST00000183325	-0.0972316	0.0059195		TC0X00001084.mm.1	A630033H20Rik	NM_001122595	-0.0828904	0.00626369
TC0300001180.mm.1	Gm9889	ENSMUST00000064809	-0.0927757	0.00592924		TC0Y00000200.mm.1	Gm21173	XM_003689124	0.155879	0.00628503
TC0Y00000260.mm.1	Gm21301	XM_003689006	-0.10454	0.00593349		TC0Y00000439.mm.1	Gm20817	XM_001473243	0.155879	0.00628503
TC0600002648.mm.1	Antxr1	NM_054041	0.0874271	0.00593841		TC1600001642.mm.1	Sidt1	NM_001159419	0.0737746	0.00635672
TC0200004482.mm.1	Trp53bp1	NM_013735	0.0529425	0.00594505		TC0Y00000204.mm.1	Gm21760	ENSMUST00000179811	0.181852	0.00641927
TC0100002844.mm.1	St8sia4	NM_001159745	0.125276	0.0059847		TC1600000475.mm.1	Heg1	NM_175256	0.0886081	0.00642099
TC1200002119.mm.1	Noxred1	NM_027744	-0.125559	0.00600526		TC0700002314.mm.1	Vmn1r69	NM_145842	-0.0755965	0.00644903
TC0900002180.mm.1	Ttc36	NM_138951	-0.0833171	0.006084		TC0Y00000522.mm.1	Gm20856	XM_001474995	0.117265	0.00646139
TC1800001272.mm.1	Jakmip2	NM_001163637	0.0932243	0.00610402		TC0X00001485.mm.1	Gm15089	ENSMUST00000122332	-0.122458	0.00646839
TC0500002818.mm.1	Rasgef1b	NM_145839	0.10123	0.00614721		TC0Y00000203.mm.1	Gm20916	XM_001477452	0.148942	0.00647029
TC1400000574.mm.1	Pnp	NM_013632	0.11889	0.00617476		TC0600000616.mm.1	Gm8078	ENSMUST00000121011	-0.115682	0.0065132
TC0500002458.mm.1	Arap2	NM_178407	0.121401	0.00618548		TC1800000802.mm.1	Dym	NM_027727	0.0749226	0.00660375
TC0400001878.mm.1	Zfp600	NM_001177545	0.0922746	0.00621053		TC0300001362.mm.1	Tacr3	NM_021382	-0.0848697	0.00663047
TC0400000662.mm.1	Snx30	NM_172468	0.0605391	0.00621744		TC1100001767.mm.1	Ace	NM_001281819	0.131749	0.00667955
TC1500001570.mm.1	Fbxo32	NM_026346	0.126696	0.00628765		TC0Y00000481.mm.1	Gm21658	XM_003689112	0.138029	0.00676636
TC0200004654.mm.1	Gm14284	ENSMUST00000121967	0.123167	0.00632282		TC0200002513.mm.1	Svs5	NM_009301	-0.085973	0.00677173
TC0700000125.mm.1	Vmn1r77	NM_001166731	0.11678	0.00632822		TC1400001613.mm.1	Tmem254b	NM_001270495	0.155743	0.00678614
TC0900001599.mm.1	Mobp	NM_001039364	0.348827	0.00633867		TC0X00001663.mm.1	Ace2	NM_001130513	0.0698142	0.00678983
TC1700000975.mm.1	Kat2b	NM_001190846	0.0793254	0.00639181		TC0X00001482.mm.1	Gm15090	ENSMUST00000118787	-0.123351	0.00692023
TC1000002305.mm.1	Reep3	NM_001204915	0.0740044	0.006397		TC0400003356.mm.1	Gm12998	ENSMUST00000122445	-0.143587	0.00699131
TC1000002264.mm.1	Ddx21	NM_019553	0.0923281	0.00640025		TC1500002168.mm.1	Olfr286	NM_001011779	0.0902401	0.00703648
TC0700004291.mm.1	Sult1a1	NM_133670	-0.129815	0.00642635		TC1100002730.mm.1	Gm10447	XR_141090	-0.138356	0.00712958
TC1200000173.mm.1	---	uc029rrg.1	0.0791679	0.00644199		TC0Y00000192.mm.1	Gm20869	XM_001475343	0.119432	0.00713995
TC0700001430.mm.1	Stard10	NM_019990	0.0778522	0.00644864		TC1100001096.mm.1	Dbil5	NM_021294	-0.0888003	0.00719818
TC0100003754.mm.1	Tgfb2	NM_009367	0.103923	0.00645021		TC0700004656.mm.1	Nmb	NM_026523	0.0911571	0.00730354
TC1300001599.mm.1	Vmn1r207-ps	NM_001166709	-0.161805	0.00649208		TC0200000365.mm.1	4931423N10Rik	NM_027635	-0.0941343	0.00730552
TC0600000995.mm.1	Asprv1	NM_026414	0.0776154	0.00649986		TC0500002967.mm.1	Gm8488	ENSMUST00000176112	0.10303	0.00739328
TC0400000405.mm.1	Gm21598	XM_003688793	0.0877455	0.00652079		TC0Y00000217.mm.1	Gm21294	XM_003689132	0.142771	0.00742353
TC0400002501.mm.1	Gm13298	NM_001085530	0.0877455	0.00652079		TC0600000651.mm.1	Wipf3	NM_001167860	0.0726256	0.00747756
TC0900002883.mm.1	Rasa2	NM_053268	0.0956525	0.00659619		TC0900002533.mm.1	Rab8b	NM_173413	-0.080486	0.00748968
TC0300002686.mm.1	Chil6	NM_178412	-0.0900228	0.00666582		TC0200002632.mm.1	Tshz2	NM_080455	-0.130923	0.00753172
TC0100001611.mm.1	Kcnj10	NM_001039484	0.108244	0.00668574		TC0200002233.mm.1	Gm14143	ENSMUST00000121686	-0.0866478	0.00753452
TC0600003530.mm.1	Igkv3-2	ENSMUST00000103403	-0.153332	0.00670753		TC1000000299.mm.1	Tspyl4	NM_030203	-0.0872061	0.00754828
TC1400002852.mm.1	Gm5797	NM_001025085	0.129271	0.00672278		TC1400000697.mm.1	Trav6d-5	ENSMUST00000181210	-0.109771	0.00754838
TC1100001776.mm.1	Ddx42	NM_028074	0.0745568	0.00672914		TC0400003205.mm.1	BC055111	NM_183182	-0.0509542	0.00755742
TC0300001413.mm.1	Adh6-ps1	NR_033581	-0.0878731	0.00673337		TC0X00000844.mm.1	Nr0b1	NM_007430	-0.0973311	0.00758413
TC1400002791.mm.1	Gm3264	NM_001242945	0.0886765	0.00673741		TC0X00001116.mm.1	Gm14898	ENSMUST00000120202	0.141939	0.0076169
TC0400003853.mm.1	Pax7	NM_011039	-0.0512523	0.0067611		TC0700001527.mm.1	Olfr656	NM_147075	0.112608	0.00766839
TC1300002144.mm.1	Tpbpa	NM_009411	-0.103423	0.00676194		TC1100003318.mm.1	Wsb1	NM_001042565	-0.0701673	0.00775004
TC1500002054.mm.1	Syce3	NM_001162880	-0.0645187	0.00676512		TC0100000550.mm.1	Gm8812	ENSMUST00000118496	0.0855926	0.00777802
TC1700001714.mm.1	Bak1	NM_007523	0.0661582	0.00683252		TC1000003171.mm.1	Olfr765	NM_001085477	-0.125085	0.00792948
TC1100000557.mm.1	Olfr51	NM_146909	-0.149634	0.006872		TC1100001647.mm.1	Cntd1	NM_026562	0.060294	0.00797034
TC0500000060.mm.1	9330182L06Rik	NM_172706	0.0732153	0.00688405		TC0Y00000104.mm.1	Gm21647 // Gm21191 // Gm21170	ENSMUST00000178380	0.139801	0.00802834
TC0200003629.mm.1	Fap	NM_007986	0.0753889	0.00689485		TC1000001143.mm.1	Usp44	NM_001206851	-0.0620646	0.00807009
TC0700004174.mm.1	Tmc7	NM_172476	-0.0630168	0.00689604		TC1400000420.mm.1	1700049E17Rik1	XR_001846	-0.0847679	0.00807294
TC0800001477.mm.1	Banp	NM_001110100	-0.0718561	0.00694531		TC0500000928.mm.1	Anxa3	NM_013470	0.0843303	0.00826622
TC4_GL456350_random00000006.mm.1	---	ENSMUST00000179935	0.130693	0.00694637		TC0500002586.mm.1	Fryl	NM_028194	0.0556338	0.00827525
TC0400001534.mm.1	Gm12966	ENSMUST00000118024	0.109182	0.00695537		TC0Y00000148.mm.1	Gm21117	XM_003689015	0.162896	0.00832812
TC0600003163.mm.1	Kcna1	NM_010595	0.129834	0.00698403		TC0100002890.mm.1	Gm7160	XM_983271	-0.0889415	0.00833293
TC1100000530.mm.1	Rasgef1c	NM_029004	0.081765	0.00701615		TC1900000018.mm.1	Chka	NM_001271496	0.0514157	0.00834182
TC0100001173.mm.1	5430435G22Rik	NM_145509	0.0595483	0.00705798		TC0600002843.mm.1	Prok2	NM_001037539	-0.0844941	0.0083744
TC0300002203.mm.1	Tmem144	NM_027495	0.0804457	0.00709828		TC1500000222.mm.1	Cpq	NM_018755	0.074067	0.00838821
TC0900001122.mm.1	Ripply2	NM_001037907	0.087596	0.00713974		TC0700002273.mm.1	2810047C21Rik1	ENSMUST00000172746	-0.0965311	0.00840873
TC1000001061.mm.1	Gm10764	XR_105362	-0.0913403	0.00716883		TC1300002082.mm.1	Il9	NM_008373	-0.099299	0.00843915
TC0200004210.mm.1	Gm13866	ENSMUST00000118901	-0.13694	0.00725553		TC1100004064.mm.1	Fads6	NM_178035	-0.0582698	0.00849344
TC0400002853.mm.1	Gm11232	ENSMUST00000084489	-0.12607	0.00725886		TC0100002965.mm.1	Steap3	NM_001085409	0.0516554	0.00852798
TC0X00001612.mm.1	Rps6ka3	NM_148945	0.0926555	0.00728714		TC1300001689.mm.1	Prl2b1	NM_025532	-0.135092	0.00854657
TC0400000401.mm.1	Gm10600	ENSMUST00000117202	0.0896567	0.00730097		TC0Y00000444.mm.1	Gm21118	XM_003689121	0.128332	0.00861978
TC1500001630.mm.1	Asap1	NM_001276461	0.0853496	0.00735228		TC1500002142.mm.1	Slc38a2	NM_175121	0.146677	0.00862788
TC0Y00000501.mm.1	Gm21919	ENSMUST00000179012	-0.0895401	0.00737738		TC0600001617.mm.1	Gm8994	NM_001142734	-0.120828	0.00866101
TC1500001403.mm.1	Ubr5	NM_001081359	0.0608036	0.00741775		TC0900002452.mm.1	Paqr5	NM_028748	0.0837323	0.00872364
TC0900001518.mm.1	---	BC005774	0.0888985	0.00743477		TC1200001281.mm.1	Crip2	NM_024223	0.0890438	0.00872962
TC0100000023.mm.1	St18	NM_001244692	0.0662494	0.00743859		TC1500000791.mm.1	Prr5	NM_146061	0.0763466	0.00877244
TC1800000564.mm.1	Gramd3	NM_026240	0.0678771	0.00747678		TC0700000236.mm.1	Slc1a5	NM_009201	0.0563553	0.00877338
TC0900002565.mm.1	C2cd4a	NM_001163143	-0.102628	0.00749874		TC0900000918.mm.1	Anxa2	NM_007585	0.102851	0.00895541
TC0200003267.mm.1	Dolk	NM_177648	0.105695	0.00751784		TC0400002506.mm.1	Gm1987	NM_001193667	0.161352	0.00901496
TC0600000977.mm.1	Figla	NM_012013	-0.0850102	0.0075209		TC1100004285.mm.1	Sfi1	NM_030207	-0.143869	0.00902565
TC0900001906.mm.1	Gm10182	ENSMUST00000178676	0.101224	0.00752971		TC0200001935.mm.1	Mertk	NM_008587	0.0874439	0.0091494
TC1100000612.mm.1	Il5	NM_010558	-0.109015	0.00754515		TC0100000302.mm.1	Slc9a2	NM_001033289	0.133288	0.00919862
TC0400002708.mm.1	Ctnnal1	NM_018761	0.060667	0.00764938		TC0600002624.mm.1	Cml2	NM_053096	-0.0963282	0.00923501
TC1200002194.mm.1	Ptpn21	NM_001146199	0.0643727	0.00765459		TC0Y00000336.mm.1	1700040F15Rik	uc009vfx.1	0.101465	0.00932006
TC0700004015.mm.1	Olfr695	NM_146598	-0.112279	0.00769022		TC0200005472.mm.1	Eng	NM_001146348	0.127959	0.00935163
TC0700002518.mm.1	Vmn1r-ps79	NR_030707	-0.113565	0.00769839		TC1900000573.mm.1	Gm16027	ENSMUST00000161618	-0.087188	0.0094423
TC0700004132.mm.1	Rras2	NM_025846	0.0882348	0.00771712		TC1400000440.mm.1	Gm8126	ENSMUST00000169587	-0.0749856	0.00945897
TC1200001761.mm.1	Gm2436	XM_001473587	0.144845	0.00772261		TC0Y00000508.mm.1	Gm21901	ENSMUST00000179329	0.106155	0.00946963
TC1200001762.mm.1	Gm2446	XM_001473627	0.144845	0.00772261		TC0X00003030.mm.1	Gm14996	ENSMUST00000178488	0.0720036	0.00956971
TC1400001402.mm.1	Gm8237	ENSMUST00000164484	0.0710931	0.00774181		TC1900000243.mm.1	Olfr1441	NM_146683	0.108078	0.00959231
TC0200003811.mm.1	Sestd1	NM_175465	0.0828703	0.00775276		TC0200005298.mm.1	Gm14371	ENSMUST00000138925	-0.0782469	0.00959304
TC1100000125.mm.1	Vwc2	NM_177033	0.0683438	0.0078023		TC0200001822.mm.1	Gm14020	ENSMUST00000118165	-0.104386	0.0096613
TC1600001443.mm.1	Atp13a4	NM_001164612	0.0663608	0.00781943		TC1100000726.mm.1	Nlrp3	NM_145827	-0.0642865	0.00969076
TC0X00002105.mm.1	Gm14576	ENSMUST00000118073	-0.177589	0.00783533		TC0300001359.mm.1	Cxxc4	NM_001004367	-0.0840995	0.00976859
TC0X00000168.mm.1	Nyx	NM_173415	-0.0936918	0.00788247		TC0400003271.mm.1	Cdkn2c	NM_007671	0.0625494	0.00983884
TC0Y00000078.mm.1	Gm20895	XM_001476708	-0.100445	0.00790053		TC0X00002447.mm.1	Flna	NM_010227	0.0971431	0.00983936
TC0Y00000080.mm.1	Gm21476	XM_003689033	-0.100445	0.00790053		TC0400001232.mm.1	Gm12849	ENSMUST00000120013	-0.156405	0.00984857
TC0Y00000083.mm.1	Gm20893	XM_001476476	-0.100445	0.00790053		TC0Y00000325.mm.1	Gm21647 // Gm21191 // Gm21170	ENSMUST00000177713	0.169937	0.00992286
TC1300001762.mm.1	Serpinb1a	NM_025429	0.0983749	0.00791258		TC0600003559.mm.1	Igkv4-71	ENSMUST00000101325	-0.134023	0.00994462
TC0700004030.mm.1	Gm10081	NM_001162940	0.137328	0.00792823		TC0X00000676.mm.1	Xlr3b	NM_001081643	0.280336	0.00994574
TC1400002856.mm.1	Gm3383	NM_001205306	0.0993443	0.00795306
TC0600003509.mm.1	Igkv9-129	ENSMUST00000103308	-0.126677	0.00797128
TC1400002853.mm.1	Gm10340	ENSMUST00000164366	0.0982249	0.00797505
TC0900002751.mm.1	Htr1b	NM_010482	-0.142612	0.00799226
TC0400003869.mm.1	Gm13031	NR_045911	-0.0745412	0.0079993
TC1000000766.mm.1	Krtap12-1	NM_010670	-0.107351	0.00802011
TC0700003911.mm.1	Hbb-bh2	NM_001127686	-0.101692	0.00803488
TC1200001549.mm.1	Rnf144a	NM_001081977	0.078562	0.00809295
TC0500000496.mm.1	Gm7931	XM_003084619	0.108246	0.00809431
TC0500003468.mm.1	Gjc3	NM_080450	0.158644	0.00810304
TC1200001261.mm.1	Inf2	NM_198411	0.0863476	0.0081133
TC0600001407.mm.1	Vmn2r-ps31	ENSMUST00000176474	-0.149749	0.00811516
TC0600001409.mm.1	Vmn2r-ps32	ENSMUST00000175794	-0.149749	0.00811516
TC0700001119.mm.1	Abhd2	NM_018811	0.0876446	0.00818214
TC0600000482.mm.1	Olfr13	NM_146652	-0.114274	0.00819442
TC0900000819.mm.1	Tipin	NM_025372	0.135712	0.00820267
TC0700001872.mm.1	B230325K18Rik	XR_105167	0.0932685	0.00821357
TC0800002128.mm.1	Triml1	NM_177742	-0.107496	0.00821835
TC0700001317.mm.1	Rab30	NM_029494	0.101838	0.00828731
TC0200004080.mm.1	Olfr1269	NM_146342	-0.120991	0.008292
TC0600001446.mm.1	Chd4	NM_145979	0.0733136	0.00829395
TC0X00000214.mm.1	Usp11	NM_145628	-0.11801	0.00835778
TC1600001810.mm.1	Epha6	NM_007938	0.10395	0.00836795
TC1400000029.mm.1	Gm8159	XM_984543	0.0868356	0.00838188
TC0500002461.mm.1	Rell1	NM_145923	0.0751156	0.0083896
TC0400000255.mm.1	D130062J21Rik	XR_140638	0.114736	0.00842221
TC0900002971.mm.1	Bfsp2	NM_001002896	0.0853895	0.00842808
TC0X00000338.mm.1	Rhox2a	NM_029203	-0.0749695	0.00843315
TC1200002518.mm.1	Asap2	NM_001004364	-0.0583061	0.00843727
TC1100003784.mm.1	Hcrt	NM_010410	-0.0750431	0.00844038
TC0600003148.mm.1	Cd9	NM_007657	0.104576	0.0084422
TC1400001470.mm.1	Thoc7	NM_001013578	0.0919279	0.00844856
TC0900002272.mm.1	AU019823	NM_001134902	0.0875626	0.00848244
TC0700001321.mm.1	Prcp	NM_028243	0.0828946	0.00850478
TC0400003658.mm.1	Gm13215	XR_104891	0.202865	0.00854005
TC0700001507.mm.1	Gm15115	ENSMUST00000121145	-0.075304	0.00855811
TC1000001479.mm.1	Tmbim4	NM_026617	0.0745103	0.00860674
TC1100003712.mm.1	Krtap3-3	NM_025524	-0.0972791	0.00863351
TC1100000932.mm.1	Cldn7	NM_001193619	-0.0697775	0.00867159
TC1900001551.mm.1	Erlin1	NM_001164359	0.068098	0.00873316
TC1700002147.mm.1	Spats1	NM_027649	0.0792857	0.00874348
TC0800002004.mm.1	Wrn	NM_001122822	0.0504584	0.00877634
TC0500000947.mm.1	Prdm8	NM_029947	-0.175279	0.00877671
TC4_GL456350_random00000001.mm.1	Gm10592	ENSMUST00000179370	-0.0997904	0.00879203
TC0200003266.mm.1	1700084E18Rik	NR_028299	-0.0701018	0.00886161
TC0100003825.mm.1	Gm3934	XM_001478655	-0.102414	0.00886694
TC0200005379.mm.1	Gm14428	ENSMUST00000120408	0.134148	0.008869
TC0200001203.mm.1	Itgav	NM_008402	0.0847143	0.0088817
TC0300000210.mm.1	Skil	NM_001039090	0.0994182	0.00889733
TC1100000966.mm.1	Zfp3	NM_177565	0.0563809	0.0089195
TC0700004370.mm.1	Gm7258	ENSMUST00000179317	0.0968352	0.00894535
TC1100000457.mm.1	Gm12163	ENSMUST00000121597	0.0972632	0.00899819
TC1400000019.mm.1	Gm3127	XM_001476025	0.0728786	0.00901056
TC0X00003244.mm.1	Gm7312	ENSMUST00000118798	0.12527	0.0090248
TC0X00002621.mm.1	Mageb1	NM_010759	-0.0816569	0.00903262
TC0900000031.mm.1	Casp1	NM_009807	0.140033	0.00903986
TC0200000715.mm.1	Gm13473	ENSMUST00000119289	-0.110943	0.00904062
TC0700000134.mm.1	Vmn1r-ps65	ENSMUST00000174235	-0.181797	0.00905172
TC1000003183.mm.1	Olfr796	NM_146931	-0.103483	0.00905998
TC0X00000977.mm.1	Gm14843	ENSMUST00000119596	0.118052	0.00908901
TC0500001049.mm.1	Zfp326	NM_018759	0.0808179	0.00910225
TC1800000364.mm.1	Pcdhb9	NM_053134	0.104611	0.00911873
TC1700002303.mm.1	Zfp119a	NM_144546	0.0914365	0.00911959
TC1200002511.mm.1	Itgb8	NM_177290	0.127432	0.00912905
TC4_GL456350_random00000013.mm.1	---	uc029vco.1	0.102802	0.00913748
TC1800000360.mm.1	Pcdhb6	NM_053131	0.157237	0.00923091
TC0900000081.mm.1	Ccdc82	NM_025534	0.0841447	0.00924188
TC1200001868.mm.1	Vcpkmt	NM_001033236	0.0877894	0.00926946
TC0700000931.mm.1	Siglech	NM_178706	0.0609229	0.00929552
TC0100000527.mm.1	Gm13754	ENSMUST00000120486	-0.0702725	0.00930116
TC1700001266.mm.1	Ppm1b	NM_001159496	0.0764126	0.00930658
TC0300002419.mm.1	Lce1m	NM_025420	-0.139649	0.00932265
TC1400002843.mm.1	LOC100861615	NM_001270812	0.0805617	0.00934119
TC0500002315.mm.1	Fbxl5	NM_001159963	0.0671068	0.00934286
TC1400000858.mm.1	Sacs	NM_172809	0.0833121	0.00935761
TC1200001523.mm.1	Gm21067	XM_003688893	0.0955067	0.00936097
TC1300000671.mm.1	Ddx46	NM_001282055	0.0624844	0.00937139
TC0200001298.mm.1	Olfr1130	NM_146838	-0.156571	0.00937983
TC1600002039.mm.1	Tiam1	NM_001145886	0.0806219	0.00943482
TC0900002722.mm.1	Gm8087	ENSMUST00000119091	0.112112	0.00944106
TC1300002335.mm.1	Rhobtb3	NM_028493	0.098019	0.00944698
TC0500000073.mm.1	Gm8897	ENSMUST00000167041	-0.0921223	0.00947619
TC0X00000181.mm.1	Maoa	NM_173740	0.105914	0.0094785
TC0X00000666.mm.1	Gabrq	NM_020488	-0.0570054	0.00948372
TC1100001974.mm.1	Tmem235	NM_001085535	-0.0604962	0.0095363
TC0700000360.mm.1	Vmn1r-ps85	ENSMUST00000173029	-0.126542	0.009547
TC0500003108.mm.1	Prkab1	NM_031869	0.0641418	0.0096434
TC1000003191.mm.1	Olfr810	NM_146550	-0.209387	0.00967157
TC1700002201.mm.1	Gm16494	ENSMUST00000165525	0.118841	0.00967317
TC0400001665.mm.1	Gm13000	ENSMUST00000120937	-0.110963	0.00970963
TC0400001607.mm.1	Map3k6	NM_016693	-0.0492903	0.00973073
TC0200003573.mm.1	Ermn	NM_029972	0.278473	0.00974495
TC0X00002093.mm.1	Gm14566	ENSMUST00000118915	-0.139085	0.00976922
TC0500002828.mm.1	Hnrnpdl	NM_016690	0.057692	0.00982929
TC0100002417.mm.1	Gm11575	ENSMUST00000122243	0.0928537	0.00985352
TC1100003109.mm.1	Spag7	NM_001167669	0.0625197	0.00988455
TSUnmapped00000002.mm.1	Vsig10l	NM_001290316	0.075367	0.00991331
TC0400002709.mm.1	Tmem245	NM_175518	0.0636596	0.0099174
TC1500000782.mm.1	Pnpla3	NM_054088	0.0557806	0.00993536
TC0400001250.mm.1	Pik3r3	NM_181585	0.527405	0.00997818
