# Supplementary material for: Intermittent Ethanol during Adolescence Leads to Lasting Behavioral Changes in Adulthood and Alters Gene Expression and Histone Methylation in the PFC
Source: Front Mol Neurosci. 2017 Sep 26;10:307. doi: 10.3389/fnmol.2017.00307 (PMC5622951; doi:10.3389/fnmol.2017.00307)
Supplement: Supplementary file 4 [file Table_2.XLSX]

## Sheet: Table2 GO results
Supplemental Table 2: Gene Ontology Analysis of adolescent transcripts significantly altered by ethanol, sex or the interaction using limma analysis.
Main effect of treatment	ID	Name	p-value	q-value FDR B&H	Hit Count in Query List	Hit Count in Genome	Hit in Query List
GO: Biological Process	GO:0042063	gliogenesis	8.571e-07	0.003213	18	282	MAG,MATN2,PLP1,P2RY12,FA2H,KLF15,ASPA,DCX,PRDM8,KCNJ10,PHOX2B,MYRF,IL33,TSPAN2,TGFB2,GSTP1,CD9,TIAM1
GO: Biological Process	GO:0014003	oligodendrocyte development	2.227e-06	0.004174	7	38	PLP1,FA2H,PRDM8,KCNJ10,MYRF,GSTP1,CD9
GO: Biological Process	GO:0048709	oligodendrocyte differentiation	2.35e-05	0.02131	9	95	PLP1,FA2H,ASPA,PRDM8,KCNJ10,MYRF,TSPAN2,GSTP1,CD9
GO: Biological Process	GO:0042552	myelination	2.964e-05	0.02131	10	122	MAG,UGT8,PLP1,FA2H,KCNJ10,MYRF,TSPAN2,PLLP,CD9,GJC3
GO: Biological Process	GO:0022010	central nervous system myelination	7.973e-05	0.03736	4	15	PLP1,FA2H,KCNJ10,MYRF
GO: Biological Process	GO:0021782	glial cell development	9.732e-05	0.04054	8	89	PLP1,FA2H,PRDM8,KCNJ10,MYRF,TSPAN2,GSTP1,CD9
Main effect of sex	ID	Name	p-value	q-value FDR B&H	Hit Count in Query List	Hit Count in Genome	Hit in Query List
GO: Molecular Function	GO:0032452	histone demethylase activity	2.83e-06	0.00135	5	35	KDM5C,KDM5D,HIST1H4I,KDM6A,UTY
GO: Biological Process	GO:0070076	histone lysine demethylation	4.718e-06	0.00388	5	38	KDM5C,KDM5D,HIST1H4I,KDM6A,UTY
GO: Cellular Component	GO:0005903	brush border	1.78e-05	0.004273	7	127	ATP8B1,SLC38A2,FLNA,SLC9A2,MYH11,ACE,CA4
GO: Cellular Component	GO:0098862	cluster of actin-based cell projections	0.0001141	0.01369	7	170	ATP8B1,SLC38A2,FLNA,SLC9A2,MYH11,ACE,CA4
GO: Molecular Function	GO:0008241	peptidyl-dipeptidase activity	0.0001228	0.01953	2	3	ACE,ACE2
GO: Biological Process	GO:0016339	calcium-dependent cell-cell adhesion via plasma membrane cell adhesion molecules	7.88e-05	0.02872	4	35	PCDHB9,PCDHB6,PCDHB3,PCDHB2
GO: Biological Process	GO:0007156	homophilic cell adhesion via plasma membrane adhesion molecules	8.596e-05	0.02872	7	159	PCDH17,DSG2,PCDHB9,PCDHB7,PCDHB6,PCDHB3,PCDHB2
GO: Biological Process	GO:0070988	demethylation	8.983e-05	0.02872	5	69	KDM5C,KDM5D,HIST1H4I,KDM6A,UTY
GO: Molecular Function	GO:0019834	phospholipase A2 inhibitor activity	0.0002446	0.02917	2	4	ANXA2,ANXA3
GO: Biological Process	GO:0002005	angiotensin catabolic process in blood	0.0001275	0.03566	2	3	ACE,ACE2
GO: Molecular Function	GO:0071558	histone demethylase activity (H3-K27 specific)	0.0004059	0.03764	2	5	KDM6A,UTY
GO: Molecular Function	GO:0032453	histone demethylase activity (H3-K4 specific)	0.0006063	0.03764	2	6	KDM5C,KDM5D
GO: Molecular Function	GO:0042910	xenobiotic transporter activity	0.0006063	0.03764	2	6	ABCG2,SLC2A1
GO: Molecular Function	GO:0045543	gibberellin 2-beta-dioxygenase activity	0.001026	0.03764	3	31	KDM5C,KDM5D,KDM6A
GO: Biological Process	GO:0015711	organic anion transport	0.0001681	0.04057	11	445	ATP8B1,SLC38A2,SLC1A5,SLC2A1,ACE,PER2,NMB,CA4,ATP10A,ACE2,MFSD2A
GO: Biological Process	GO:1903596	regulation of gap junction assembly	0.0002538	0.04057	2	4	ACE,ACE2
GO: Biological Process	GO:0097167	circadian regulation of translation	0.0002538	0.04057	2	4	PER1,PER2
Interaction between treatment and sex	ID	Name	p-value	q-value FDR B&H	Hit Count in Query List	Hit Count in Genome	Hit in Query List
GO: Cellular Component	GO:0034663	endoplasmic reticulum chaperone complex	0.0001129	0.02799	3	12	HSPA5,PDIA4,PDIA6
GO: Cellular Component	GO:0005790	smooth endoplasmic reticulum	0.000259	0.03211	4	38	KCNJ2,HSPA5,PDIA4,PDIA6
