# Supplementary material for: Intermittent Ethanol during Adolescence Leads to Lasting Behavioral Changes in Adulthood and Alters Gene Expression and Histone Methylation in the PFC
Source: Front Mol Neurosci. 2017 Sep 26;10:307. doi: 10.3389/fnmol.2017.00307 (PMC5622951; doi:10.3389/fnmol.2017.00307)
Supplement: Supplementary file 5 [file Table_3.XLSX]

## Sheet: SuppTable2 adult limma
Supplemental Table 3: Adult transcripts significantly altered by ethanol, sex or the interaction at p<0.01 using limma analysis.
Main effect of treatment	Gene Symbol	mRNA Accession	logFC EvC	ethanol main effect P.Value		Main effect of sex	Gene Symbol	mRNA Accession	logFC MvF	sex main effect P.Value		Interaction between treatment and sex	Gene Symbol	mRNA Accession	logFC interaction	interaction P.Value
TC0300003033.mm.1	Gm6214	ENSMUST00000178845	-0.191128	1.00998e-05		TC0Y00000233.mm.1	Uty	NM_009484	1.81281	5.37592e-23		TC1400000738.mm.1	Traj3	ENSMUST00000103737	0.742153	5.73783e-06
TC1300002034.mm.1	4833439L19Rik	NM_001252645	0.182805	1.77629e-05		TC0Y00000006.mm.1	Eif2s3y	NM_012011	2.11007	2.56934e-22		TC1300000226.mm.1	Vmn1r216	NM_134245	-0.695773	8.1915e-05
TC0700004561.mm.1	Gm4559	NM_001199309	-0.177296	2.11445e-05		TC0Y00000235.mm.1	Ddx3y	NM_012008	2.36963	4.42272e-22		TC0200000591.mm.1	Sh2d3c	NM_001252547	-0.597276	0.00021292
TC0900000461.mm.1	Bsx	NM_178245	-0.140754	7.31894e-05		TC0Y00000005.mm.1	Kdm5d	NM_011419	1.40725	8.48648e-19		TC1000003231.mm.1	Vmn2r86	NM_001103365	-0.665938	0.000273438
TC0500003096.mm.1	Gatc	NM_029645	0.183741	0.000120075		TC0X00002643.mm.1	Eif2s3x	NM_012010	-0.388731	5.92504e-09		TC1600001591.mm.1	Gm15665	ENSMUST00000119116	-0.845884	0.000275321
TC1400002824.mm.1	Trav4n-4	ENSMUST00000103627	-0.1813	0.000200312		TC1700000092.mm.1	Pde10a	NM_011866	0.265902	4.01317e-07		TC0300002565.mm.1	Hsd3b1	NM_008293	0.467111	0.000307493
TC1900001163.mm.1	Dtx4	NM_172442	0.108241	0.000203803		TC0X00001541.mm.1	Kdm5c	NM_013668	-0.155208	5.36978e-06		TC1300002034.mm.1	4833439L19Rik	NM_001252645	-0.557729	0.000313546
TC0X00000072.mm.1	Kcnd1	NM_008423	0.151326	0.000217978		TC1700000759.mm.1	Gm19807	ENSMUST00000173971	-0.205099	1.71101e-05		TC0100002461.mm.1	Klf7	NM_033563	-0.597601	0.000315842
TC0800000786.mm.1	Babam1	NM_026636	0.120168	0.000219553		TC1100001879.mm.1	Gpr142	NM_181749	0.200801	4.20437e-05		TC1600000982.mm.1	Hunk	NM_015755	-0.888042	0.00033889
TC0200000011.mm.1	Gm13186	ENSMUST00000118031	-0.123682	0.000224854		TC0X00000166.mm.1	Ddx3x	NM_010028	-0.184027	5.48983e-05		TC0400001367.mm.1	Gm12884	ENSMUST00000120371	-0.606735	0.000356221
TC1000001285.mm.1	Gm5428	XM_483949	-0.192557	0.000239844		TC0X00000190.mm.1	Kdm6a	NM_009483	-0.115237	8.29407e-05		TC1400000683.mm.1	Trav5-4	ENSMUST00000179997	-0.821239	0.000367381
TC0400002460.mm.1	Ubap2	NM_026872	0.138003	0.000276106		TC0900000031.mm.1	Casp1	NM_009807	-0.17883	9.41447e-05		TC0500003096.mm.1	Gatc	NM_029645	-0.637087	0.000484454
TC0600000439.mm.1	Gm5409	NM_001003664	-0.0916438	0.000294981		TC0700002387.mm.1	Vmn1r90	NM_001244031	-0.242182	0.000115816		TC1000003204.mm.1	Olfr825	NM_146677	-0.668199	0.000515331
TC0X00001070.mm.1	Gm14856	ENSMUST00000121548	-0.13861	0.000296053		TC0500000834.mm.1	Alb	NM_009654	3.6462	0.000121212		TC1300000185.mm.1	Gm11279	ENSMUST00000121524	0.652758	0.000538939
TC0100003586.mm.1	Ackr1	NM_010045	0.196142	0.000297186		TC1500001480.mm.1	Csmd3	NM_001081391	0.154773	0.000158039		TC1400000651.mm.1	Trav5-4	ENSMUST00000179701	-0.630827	0.000722039
TC0400001870.mm.1	Gm13239	ENSMUST00000119920	-0.181407	0.000301411		TC1000000784.mm.1	Cstb	NM_007793	-0.151376	0.000164185		TC1500000705.mm.1	Tnrc6b	NM_144812	-0.280298	0.000722417
TC0200003186.mm.1	Dnlz	NM_001139503	0.122746	0.000312609		TC1300002236.mm.1	Uqcrb	NM_026219	-0.122846	0.000217623		TC0200005034.mm.1	Gm14201	ENSMUST00000117627	-0.570144	0.000795716
TC0200003161.mm.1	Gm996	NM_001005424	0.296964	0.000359761		TC0X00001054.mm.1	Pbdc1	NM_001281871	-0.155126	0.000284094		TC0200004701.mm.1	Pak7	NM_172858	-0.686811	0.000892299
TC0900000673.mm.1	Gm15625	ENSMUST00000117617	-0.129107	0.000368849		TC0200000011.mm.1	Gm13186	ENSMUST00000118031	-0.120553	0.000288552		TC0700000162.mm.1	Pla2g4c	NM_001004762	-0.332508	0.000981973
TC0600003500.mm.1	Gimap1	NM_008376	-0.121861	0.000401198		TC0100003361.mm.1	Gpr52	NM_001146330	0.209	0.000304458		TC0700002172.mm.1	Tmem238	NM_029384	-0.345648	0.00100835
TC1000002478.mm.1	Rnf126	NM_144528	0.167023	0.000428835		TC0700002540.mm.1	Vmn1r129	NM_001166725	0.166903	0.000328528		TC0700002774.mm.1	Pmis2	NR_027848	-0.763258	0.00101687
TC1900000995.mm.1	Capn1	NM_001110504	0.106674	0.000438739		TC1000002224.mm.1	Ddit4	NM_029083	-0.133357	0.000338939		TC0400003630.mm.1	Fabp3	ENSMUST00000097865	-0.451344	0.00104111
TC0100001078.mm.1	Gm3851	ENSMUST00000168653	-0.0871838	0.000458443		TC1600000305.mm.1	Map3k13	NM_172821	-0.150475	0.000425762		TC1800000516.mm.1	Prr16	NM_001081224	-0.75584	0.00105267
TC0800001212.mm.1	E2f4	NM_148952	0.159273	0.000484733		TC0400001647.mm.1	Syf2	NM_026780	-0.122233	0.000426382		TC0400002132.mm.1	Plag1	NM_019969	-0.434237	0.00108435
TC0200002779.mm.1	Ss18l1	NM_178750	0.160165	0.000505853		TC0800002842.mm.1	Psmb10	NM_013640	-0.132626	0.000469258		TC1600000998.mm.1	Olig2	NM_016967	-0.809299	0.00122525
TC0X00001558.mm.1	Ubqln2	NM_018798	0.177965	0.000519095		TC0900001487.mm.1	Trank1	NM_001164659	0.114642	0.000542868		TC1800001303.mm.1	Fem1c	NM_173423	-0.414031	0.00137305
TC0400002911.mm.1	Gm12913	ENSMUST00000117472	-0.236646	0.000546166		TC1500000423.mm.1	Ndufb9	NM_023172	-0.172138	0.000650954		TC1100002201.mm.1	Gm11987	ENSMUST00000118524	0.62269	0.00141221
TC0X00000369.mm.1	Gm4853	ENSMUST00000119359	-0.156378	0.000550662		TC0400001128.mm.1	Yipf1	NM_001205156	-0.125991	0.000662839		TC0300002561.mm.1	Hsd3b6	NM_013821	0.64728	0.00144676
TC0500002132.mm.1	Paxip1	NM_018878	0.111378	0.00056848		TC0900000980.mm.1	Prtg	NM_175485	0.112114	0.000753226		TC1000000144.mm.1	9230106D20Rik	ENSMUST00000052806	-0.49453	0.00148348
TC0300002577.mm.1	Gm12450	ENSMUST00000121765	-0.174971	0.000606074		TC1600002032.mm.1	Krtap21-1	NM_028621	0.148312	0.000813992		TC1000000173.mm.1	Gm19791	ENSMUST00000180398	-0.621212	0.00154953
TC1100003064.mm.1	Fgf11	NM_010198	0.139181	0.000642963		TC0200005300.mm.1	Gm14337	ENSMUST00000120437	-0.182727	0.000857445		TC0700002781.mm.1	Hamp2	NM_183257	7.04508	0.00158714
TC0X00001809.mm.1	Gm14502	ENSMUST00000118154	-0.195947	0.000682022		TC1300001066.mm.1	Tbca	NM_009321	-0.179285	0.000871013		TC0400001828.mm.1	Gm13041	ENSMUST00000122323	-0.643134	0.00158882
TC0X00003389.mm.1	Rhox4d	NM_001039695	-0.129968	0.000685547		TC0100000280.mm.1	Pdcl3	NM_026850	-0.102131	0.000897501		TC1100003007.mm.1	Usp43	NM_173754	-0.47234	0.00160001
TC0200002287.mm.1	Defb20	NM_176950	-0.183443	0.000690921		TC0600000761.mm.1	Gm17147	ENSMUST00000164176	0.12796	0.000913425		TC1600002026.mm.1	Krtap6-5	NM_130856	-0.696742	0.00163398
TC0900003318.mm.1	Ppp2r3d	ENSMUST00000180270	0.136558	0.000723316		TC1800000356.mm.1	Pcdhb2	NM_053127	-0.294859	0.000922447		TC0400004208.mm.1	Mup7	NM_001134675	9.12991	0.00178499
TC0700002070.mm.1	Gm7579	ENSMUST00000097943	-0.118368	0.000733156		TC0500001572.mm.1	Abhd11	NM_001190437	-0.0692598	0.000926287		TC1100003118.mm.1	C1qbp	NM_007573	0.285871	0.00178603
TC0800000229.mm.1	Defa5	NM_007851	-0.166773	0.000768932		TC1500002191.mm.1	Prkag1	NM_016781	-0.11232	0.000966844		TC0300000155.mm.1	A830092H15Rik	ENSMUST00000099182	-0.381531	0.00181771
TC1500001846.mm.1	Elfn2	NM_183141	0.146949	0.000770619		TC1100003822.mm.1	Ppy	NM_008918	0.119048	0.0010251		TC0400004210.mm.1	Mup9	NM_001126319	9.06911	0.00184085
TC0800000267.mm.1	Ccdc70	NM_026459	-0.116882	0.000784075		TC0200001263.mm.1	Olfr1032	NM_146579	0.149076	0.00102583		TC0700001623.mm.1	Zfp143	NM_009281	-0.459242	0.00184242
TC0700000326.mm.1	Vmn1r-ps74	ENSMUST00000173518	0.195737	0.000834169		TC0400003330.mm.1	Uqcrh	NM_025641	-0.168919	0.00109586		TC0400004211.mm.1	Mup2	NM_001045550	9.2308	0.0018513
TC0700002548.mm.1	Gm5725	NM_001166711	-0.167762	0.000836562		TC1400001177.mm.1	Lmo7	NM_201529	0.0775256	0.00110577		TC0900002718.mm.1	Gm8074	ENSMUST00000095071	0.621818	0.00189239
TC0700002577.mm.1	Gm5725	NM_001166711	-0.167762	0.000836562		TC0700000351.mm.1	Nlrp5	NM_001039143	-0.168791	0.00116204		TC1800000953.mm.1	Mkx	NM_177595	-0.419168	0.00190519
TC1100000361.mm.1	Kcnmb1	NM_031169	-0.0956151	0.000858417		TC1100002374.mm.1	Rel	NM_009044	-0.109233	0.00125885		TC0700001660.mm.1	Arntl	NM_001243048	-0.547885	0.00200519
TC0500003449.mm.1	Mospd3	NM_001254762	0.117359	0.000893853		TC1800000681.mm.1	Oacyl	NM_177028	0.0944309	0.00128074		TC0400002770.mm.1	Mup19	NM_001134644_4	9.61895	0.00200992
TC0100000858.mm.1	Agap1	NM_001037136	0.102634	0.00090375		TC0X00000981.mm.1	Ogt	NM_139144	0.0755238	0.00133625		TC0400002769.mm.1	Mup19	NM_001134644_2	9.39847	0.00205701
TC0100001927.mm.1	Gm26983	ENSMUST00000182051	-0.199755	0.000911663		TC0700000177.mm.1	Gm18355	ENSMUST00000176465	-0.262559	0.00134879		TC1200002531.mm.1	Serpina1b	NM_009244	7.76619	0.00205909
TC0100001016.mm.1	Zcchc2	NM_001122675	0.0805308	0.000936963		TC1500002080.mm.1	Gm15381	ENSMUST00000121501	0.213532	0.00142437		TC0100001580.mm.1	Apoa2	NM_013474	9.3682	0.00206517
TC1400002826.mm.1	Trav4d-4	ENSMUST00000103663	-0.171334	0.000968894		TC1400001078.mm.1	Enox1	NM_001253759	0.11899	0.00160096		TC1200002658.mm.1	Ighv1-78	ENSMUST00000163670	0.653864	0.00209948
TC0500000953.mm.1	Bmp3	NM_173404	0.175647	0.000979335		TC1300002491.mm.1	Gm10260	ENSMUST00000074072	-0.192391	0.00163748		TC1800001544.mm.1	Dcc	NM_007831	-0.532527	0.00213678
TC0500002799.mm.1	Paqr3	NM_198422	0.116178	0.000982836		TC1800000357.mm.1	Pcdhb3	NM_053128	-0.231991	0.0016628		TC0400004209.mm.1	Mup2	NM_001045550	8.96907	0.00219405
TC0100002461.mm.1	Klf7	NM_033563	0.131712	0.000989067		TC0300001960.mm.1	Maml3	NM_001004176	0.106537	0.00171971		TC0400002774.mm.1	Mup-ps17	ENSMUST00000120723	8.89785	0.00222794
TC0400000331.mm.1	Gm12380	ENSMUST00000119012	-0.199924	0.00101457		TC1100003323.mm.1	AU040972	NR_045305	-0.0814979	0.00183879		TC0400004213.mm.1	Gm2083	NM_001134644	9.2757	0.00224657
TC1400001311.mm.1	Gm17613	ENSMUST00000138893	-0.165279	0.00102055		TC1000002834.mm.1	Gm5136	NM_203660	0.177544	0.00187669		TC0500002186.mm.1	Supt7l	NM_028150	-0.38286	0.0022471
TC0900001109.mm.1	Gm11114	ENSMUST00000113205	-0.366912	0.00102627		TC1600000699.mm.1	Retnlg	NM_181596	-0.14827	0.00194871		TC0500001043.mm.1	Lrrc8c	NM_133897	-0.384492	0.0022522
TC0300002432.mm.1	Gm9125	NM_001163730	-0.134067	0.0010759		TC1100003180.mm.1	Olfr393	NM_147008	0.158465	0.00195795		TC0200004496.mm.1	Gm14021	ENSMUST00000117683	-0.804706	0.00226938
TC0700003716.mm.1	Gm15744	ENSMUST00000161734	-0.219205	0.00108117		TC0900001463.mm.1	Setd2	NM_001081340	0.0911423	0.00198623		TC5_JH584299_random00000002.mm.1	LOC100861624 // Gm7963 // Gm7942 // LOC625240 // Gm6523	ENSMUST00000168953	-0.654706	0.00240054
TC1900000763.mm.1	Pdcd4	NM_001168491	-0.119923	0.00108763		TC0X00001070.mm.1	Gm14856	ENSMUST00000121548	-0.111412	0.00199934		TC1600000767.mm.1	Olfr183	NM_146485	0.463236	0.00252308
TC0700000831.mm.1	Pih1d1	NM_001278207	0.0747238	0.00111797		TC0400003163.mm.1	Gm12790	ENSMUST00000106916	0.0863383	0.00201834		TC0400004212.mm.1	Mup12	NM_001199995	9.53134	0.00256208
TC1700001631.mm.1	Mlst8	NM_001252463	0.119731	0.00112399		TC0100003683.mm.1	Wdr26	NM_145514	0.088629	0.00203181		TC1800001541.mm.1	Poli	NM_001136090	-0.326192	0.0026035
TC1300000227.mm.1	Gm11325	ENSMUST00000119967	-0.197649	0.0011367		TC0600001862.mm.1	Ndufa4	NM_010886	-0.157074	0.00205973		TC0Y00000455.mm.1	Gm21443	NM_001160137_6	-0.504259	0.00260575
TC0400000426.mm.1	Dnajb5	NM_019874	0.195906	0.00114401		TC0200005035.mm.1	Gm14202	ENSMUST00000120121	-0.105573	0.00209353		TC0100002234.mm.1	Gm20428	ENSMUST00000174365	0.619102	0.00263478
TCX_GL456233_random00000007.mm.1	Spry3	NM_001030293	0.177717	0.00115206		TC0400001940.mm.1	Gm9506	ENSMUST00000118516	-0.123844	0.00210551		TC1000001735.mm.1	Samd5	NM_177271	-0.577702	0.00265854
TC1500001979.mm.1	Ttll12	NM_183017	0.100353	0.00116239		TC0500003429.mm.1	Znhit1	NM_027318	-0.078887	0.00210837		TC0X00001022.mm.1	Cdx4	NM_007674	0.649308	0.00269601
TC0400003079.mm.1	Jun	NM_010591	0.192716	0.00121014		TC1600002135.mm.1	Psmg1	NM_019537	-0.116589	0.00214057		TC0200001189.mm.1	Zfp804a	NM_175513	-0.799386	0.0027356
TC0300002206.mm.1	Gm6706	ENSMUST00000145087	-0.144299	0.00122873		TC0X00000977.mm.1	Gm14843	ENSMUST00000119596	-0.141991	0.00214763		TC0400002768.mm.1	Mup1	NM_001163010	8.9923	0.00273956
TC0100003050.mm.1	Il19	NM_001009940	-0.119109	0.00125325		TC0100002810.mm.1	Ndufa10	NM_024197	-0.0976903	0.00222168		TC1800000158.mm.1	Ttr	NM_013697	7.17985	0.00281045
TC0500001682.mm.1	Elfn1	NM_175522	0.165857	0.00133016		TC1000000764.mm.1	Gm10024	NM_001081452	0.110008	0.0022374		TC1300001263.mm.1	Ankrd55	NM_001168403	-0.368162	0.00281877
TC0700000284.mm.1	Dmwd	NM_010058	0.1432	0.00137761		TC1100000955.mm.1	Psmb6	NM_008946	-0.0915366	0.00224502		TC0X00001047.mm.1	Uprt	NM_001081189	-0.607909	0.00291417
TC1200001277.mm.1	Pacs2	NM_001081170	0.126843	0.00137845		TC1700000594.mm.1	Ndufa7	NM_023202	-0.0690415	0.00224762		TC0100001611.mm.1	Kcnj10	NM_001039484	-0.420269	0.00292457
TC0100000528.mm.1	Gm13749	NR_027824	0.224089	0.00138948		TC0400000552.mm.1	Zfp189	NM_001289901	-0.0989473	0.00227669		TC0900002862.mm.1	Chst2	NM_018763	-0.565616	0.00297886
TC0700001382.mm.1	Map6	NM_001043355	0.136569	0.00139749		TC0X00002974.mm.1	Gm7058	ENSMUST00000119209	0.165326	0.00231038		TC0700003701.mm.1	Gm19203	ENSMUST00000174049	-0.533358	0.00298749
TC5_GL456354_random00000005.mm.1	---	ENSMUST00000179972	-0.134157	0.00142538		TC0X00002371.mm.1	Gm4910	XM_141816	-0.224433	0.00240693		TC0500002577.mm.1	Gm5868	NM_001024147	-0.373917	0.00304581
TC1500000693.mm.1	Syngr1	NM_009303	0.176888	0.00143233		TC0800002868.mm.1	Gm16209	ENSMUST00000118457	-0.143208	0.00240921		TC0X00001178.mm.1	Pcdh11x	NM_001271809	-0.392935	0.00306536
TC0700003783.mm.1	2210018M11Rik	NM_172280	0.11526	0.00143245		TC0600003205.mm.1	Fkbp4	NM_010219	-0.0922339	0.002439		TC0X00003116.mm.1	Dcx	NM_001110222	-0.483912	0.00309956
TC1500002317.mm.1	Zfp385a	NM_013866	0.168787	0.00143936		TC0200001586.mm.1	Immp1l	NM_028260	-0.114652	0.00244157		TC1500002039.mm.1	Mapk11	NM_011161	-0.671696	0.00316668
TC0200004906.mm.1	Defb19	NM_145157	-0.120434	0.00145024		TC0400002610.mm.1	Gm12422	ENSMUST00000121431	-0.185714	0.00248091		TC0100000528.mm.1	Gm13749	NR_027824	-0.803067	0.00327392
TC0200004898.mm.1	Sox12	NM_011438	0.121646	0.00146652		TC1300001669.mm.1	Acot13	NM_025790	-0.104403	0.00248707		TC0500002717.mm.1	Gc	NM_008096	8.94741	0.00335767
TC0200004223.mm.1	Gm13873	ENSMUST00000119208	-0.120908	0.00148961		TC1400001687.mm.1	Ankrd28	NM_001024604	0.0858025	0.00248866		TC0600000761.mm.1	Gm17147	ENSMUST00000164176	0.434254	0.00338981
TC1600002045.mm.1	Scaf4	NM_178923	0.111915	0.00152879		TC0600003165.mm.1	Ndufa9	NM_025358	-0.139904	0.00257196		TC1200002534.mm.1	Serpina1c	NM_009245	7.69404	0.00339711
TC0600000473.mm.1	Olfr446	NM_146295	-0.129555	0.00155504		TC0600001278.mm.1	Gm17482	ENSMUST00000166681	0.678834	0.00264961		TC0X00000276.mm.1	Gm21637	NM_029106_2	0.491064	0.00341268
TC0600003553.mm.1	Igkv4-81	ENSMUST00000103340	-0.187687	0.00155881		TC1700001036.mm.1	Cntnap5c	NM_001081653	0.114789	0.00265602		TC0100002338.mm.1	Hecw2	NM_001001883	-0.574782	0.00350642
TC0800001541.mm.1	Urb2	NM_001029876	0.119579	0.00156891		TC1500001504.mm.1	Eif3h	NM_080635	-0.0851521	0.00267123		TC1000001260.mm.1	Lin7a	NM_001033223	-0.534244	0.00360606
TC0700000488.mm.1	Dyrk1b	NM_001037957	0.134896	0.00161287		TC1000002773.mm.1	Gm4312	NM_001166636	0.104457	0.00277371		TC1900000763.mm.1	Pdcd4	NM_001168491	0.411499	0.00362963
TC0X00000418.mm.1	Actrt1	NM_028514	-0.237376	0.00161769		TC0200003631.mm.1	Gm13590	ENSMUST00000120183	-0.169849	0.0028166		TC1700000987.mm.1	St6gal2	NM_172829	-0.657512	0.00363326
TC1300000684.mm.1	Gm10782	NR_046061	-0.0951574	0.00164672		TC0600000682.mm.1	Vmn1r6	NM_134175	0.163894	0.00282883		TC1600000746.mm.1	Abi3bp	NM_001014399	-0.541569	0.00370823
TC0600001714.mm.1	Rps25-ps1	ENSMUST00000087454	-0.155907	0.00167024		TC1300000919.mm.1	Glrx	NM_053108	-0.110828	0.00284057		TC1000000045.mm.1	Lrp11	NM_172784	-0.716537	0.00372724
TC0800001740.mm.1	Rasa3	NM_009025	0.109729	0.00168412		TC0300001956.mm.1	Ndufc1	NM_025523	-0.133143	0.00286645		TC0700002783.mm.1	Hamp	NM_032541	6.25513	0.0037669
TC1900001282.mm.1	Fam122a	NM_026520	0.111351	0.00170544		TC1100003304.mm.1	Gm11196	ENSMUST00000119052	-0.093977	0.00288735		TC0200002052.mm.1	Bmp2	NM_007553	0.466095	0.00392323
TC0800002949.mm.1	Wdr59	NM_001170742	0.0978905	0.00171356		TC0300001668.mm.1	Gm16399	ENSMUST00000181423	-0.152363	0.00289656		TC1400000629.mm.1	Trav6d-5	ENSMUST00000180687	0.465498	0.00414009
TC1000002434.mm.1	Gm9507	XM_001477799	-0.124997	0.00173082		TC0300001100.mm.1	1810022K09Rik	ENSMUST00000170669	-0.169142	0.00293294		TC0100002813.mm.1	Olfr1415	NM_001011525	-0.491731	0.00414678
TC0900000982.mm.1	Pygo1	NM_028116	0.119663	0.00173109		TC0900000406.mm.1	Olfr908	NM_146872	-0.162483	0.00294401		TC1600000323.mm.1	Ahsg	NM_001276449	8.52939	0.00418488
TC1000001689.mm.1	Gm10945	ENSMUST00000105596	-0.286816	0.00175263		TC1400001439.mm.1	Fam107a	NM_183187	-0.157166	0.00295648		TC0X00001467.mm.1	Gm8303	ENSMUST00000178371	-0.44473	0.00419586
TC0900001381.mm.1	Mon1a	NM_028369	0.118731	0.00175444		TC0100002234.mm.1	Gm20428	ENSMUST00000174365	-0.152391	0.00296171		TC0600002870.mm.1	Cntn3	NM_008779	-0.716521	0.00422773
TC0800000760.mm.1	Jund	NM_001286944	0.195054	0.00175674		TC0X00000799.mm.1	Gm6954	ENSMUST00000117416	-0.152953	0.00301553		TC0700002023.mm.1	Cyp2e1	NM_021282	8.59133	0.00428537
TC0600003230.mm.1	4922502D21Rik	NM_199034	-0.117557	0.00178706		TSUnmapped00000040.mm.1	Rorb	NM_001289921	0.146485	0.00303256		TC0300002230.mm.1	Fgb	NM_181849	7.78339	0.00444762
TC0600001834.mm.1	Dlx5	NM_010056	0.129463	0.00182453		TC0200004100.mm.1	Gm13772	ENSMUST00000118431	-0.179538	0.00306592		TC1700002240.mm.1	Daam2	NM_001008231	-0.378526	0.00454426
TC0700001150.mm.1	Vps33b	NM_178070	0.163289	0.00183547		TC0800001297.mm.1	Txnl4b	NM_175646	-0.0982817	0.00307982		TC0300000640.mm.1	Fgg	NM_133862	8.38351	0.00461732
TC1400002689.mm.1	Slitrk6	NM_175499	0.156261	0.00183815		TC0400003361.mm.1	Plk3	NM_013807	-0.165574	0.00308206		TC0300000095.mm.1	Car3	NM_007606	7.27913	0.00462203
TC0200004025.mm.1	Olfr1197	NM_001005225	-0.146023	0.00184704		TC0700000711.mm.1	Gm6851	XM_892890	-0.118944	0.00308274		TC0700002496.mm.1	Apoc1	NM_001110009	7.12506	0.00463745
TC1500002243.mm.1	Pou6f1	NM_010127	0.131281	0.00185705		TC0200004443.mm.1	Ndufaf1	NM_027175	-0.090071	0.00318126		TC1200002230.mm.1	Rps6ka5	NM_153587	-0.282634	0.00464121
TC0300001668.mm.1	Gm16399	ENSMUST00000181423	-0.161237	0.00187128		TC1700002310.mm.1	Gm16276	ENSMUST00000131218	-0.140574	0.00329929		TC0500000912.mm.1	Gm16513	NM_001031622_5	-0.392979	0.00466105
TC1900000981.mm.1	Sssca1	NM_020491	0.12113	0.00190019		TC1000001580.mm.1	Naca	NM_001113199	-0.100931	0.00333169		TC0800000475.mm.1	Vps37a	NM_033560	-0.292715	0.00482565
TC0X00001510.mm.1	Gm15149	ENSMUST00000119370	-0.211954	0.00190529		TC1100004240.mm.1	Cd7	NM_009854	-0.10362	0.00333173		TC0700003982.mm.1	Hpx	NM_017371	7.17772	0.00487256
TC1000001580.mm.1	Naca	NM_001113199	-0.108275	0.00195035		TC1100003024.mm.1	Rangrf	NM_001285441	-0.0722023	0.00341824		TC0800002872.mm.1	Gm8842	XM_001004356	0.621556	0.00493361
TC0100001449.mm.1	Gm10530	ENSMUST00000097514	-0.142622	0.00198881		TC0700002249.mm.1	Vmn2r47	NM_001105151	-0.133419	0.00348964		TC0600003460.mm.1	Tmtc1	NM_198967	-0.630828	0.00493556
TC0700001875.mm.1	Itgam	NM_001082960	0.0980355	0.00200226		TC0600003549.mm.1	Igkv12-89	ENSMUST00000103335	0.171784	0.00349556		TC1700001597.mm.1	Thoc6	NM_001008425	-0.196114	0.00494676
TC0400003578.mm.1	Zfp362	NM_001081098	0.124842	0.00203739		TC0500002033.mm.1	Gm16113	ENSMUST00000159629	0.144821	0.00356482		TC0X00002712.mm.1	Snx12	NM_001110310	-0.474447	0.00495049
TC0700003572.mm.1	Ap3s2	NM_009682	0.132624	0.00205229		TC0400001126.mm.1	Gm12850	ENSMUST00000119210	0.139143	0.00363209		TC1500001641.mm.1	Adcy8	NM_009623	-0.425892	0.00496646
TC0600001862.mm.1	Ndufa4	NM_010886	-0.156009	0.00217217		TC0X00002253.mm.1	Gm14601	ENSMUST00000120892	-0.116729	0.00376538		TC0100000485.mm.1	Ctla4	NM_001281976	-0.299131	0.00503682
TC0200002942.mm.1	Atp5c1	NM_001112738	-0.0876241	0.00220029		TC1100003043.mm.1	Kdm6b	NM_001017426	-0.11222	0.0037661		TC0200002021.mm.1	LOC101055738 // LOC101056542	ENSMUST00000077150	0.407759	0.00509411
TC0900000542.mm.1	Dscaml1	NM_001081270	0.118658	0.00221843		TC1200000068.mm.1	Pum2	NM_001160219	0.0691858	0.00383261		TC1200000951.mm.1	Flrt2	NM_201518	-0.776192	0.00517154
TC0600001432.mm.1	Spsb2	NM_013539	-0.096218	0.0022248		TC0300001010.mm.1	Tpt1-ps1	ENSMUST00000120257	-0.117019	0.00389997		TC0600000821.mm.1	Fabp1	NM_017399	7.21376	0.00527584
TC1200001018.mm.1	Chga	NM_007693	0.205872	0.00223341		TC0600001621.mm.1	Rpl36a-ps3	ENSMUST00000120093	-0.175344	0.00393251		TC1000000349.mm.1	Cdk19	NM_001168304	-0.316296	0.00530812
TC1300002038.mm.1	Rnf44	NM_001146025	0.133265	0.00224617		TC1300001049.mm.1	Gm6109	XM_884704	-0.181225	0.00395887		TC0400000712.mm.1	Zfp618	NM_028326	-0.200412	0.00534674
TC1000002427.mm.1	Gm3233	XM_001477730	-0.198814	0.00224949		TC1200001828.mm.1	Gm5185	ENSMUST00000080271	-0.0800901	0.00395912		TC0700000444.mm.1	Cyp2g1	NM_013809	1.42458	0.00538992
TC0800001604.mm.1	Gm21399	XM_003688864	-0.106066	0.00227246		TC0200003299.mm.1	Swi5	NM_175190	-0.116966	0.0039715		TC0X00001893.mm.1	Ndp	NM_010883	-0.594077	0.00542474
TC0X00001884.mm.1	Gm14517	ENSMUST00000119040	-0.137927	0.00227296		TC1000000768.mm.1	Krtap10-10	NM_001024709	0.122584	0.00402334		TC0400002776.mm.1	Mup-ps19	ENSMUST00000120390	4.89641	0.00548644
TC1200002113.mm.1	Zdhhc22	NM_001080943	0.193299	0.00228137		TC1700000703.mm.1	Ier3	NM_133662	-0.168829	0.00405706		TC1600001495.mm.1	LOC101669761	NR_103513	-0.397557	0.00550802
TC0700002429.mm.1	Npas1	NM_008718	0.0916753	0.00230836		TC1500001822.mm.1	Txn2	NM_019913	-0.0829317	0.00407416		TC1900001482.mm.1	Cyp2c70	NM_145499	7.42932	0.00565836
TC0600003041.mm.1	Cecr6	NM_033567	0.197607	0.00231368		TC0100003823.mm.1	Traf5	NM_011633	-0.115389	0.00408611		TC1900001150.mm.1	Olfr1423	NM_146680	-0.381403	0.00571358
TC1300001415.mm.1	Idi2	ENSMUST00000021573	-0.116269	0.00234753		TC0900000415.mm.1	Olfr920	NM_146787	-0.173668	0.00410241		TC0500003600.mm.1	Cyp3a11	NM_007818	7.49056	0.00571572
TC1600001025.mm.1	Smim11	NM_138743	-0.12284	0.00235497		TC0800000926.mm.1	Ndufb7	NM_025843	-0.125401	0.00411771		TC1000002338.mm.1	A930033H14Rik	XR_105403	-0.645195	0.00579817
TC0600000558.mm.1	Lrrc61	NM_001110160	0.174637	0.00235508		TC0400001495.mm.1	Csmd2	NM_001281955	0.0857106	0.00419318		TC0100001459.mm.1	Rc3h1	NM_001024952	-0.262452	0.00591071
TC1000001636.mm.1	Olfr804	ENSMUST00000069063	-0.168246	0.00237673		TC0X00000695.mm.1	Ssr4	NM_001166480	-0.0713313	0.00419539		TC1400002142.mm.1	Cryl1	NM_030004	0.362963	0.00593679
TC1800001453.mm.1	Txnl1	NM_016792	-0.0910926	0.00238497		TC0X00000113.mm.1	Gm14863	ENSMUST00000119648	-0.0730402	0.00425802		TC0200003186.mm.1	Dnlz	NM_001139503	-0.341817	0.0059419
TC1400002050.mm.1	Dad1	NM_001113358	0.117395	0.00239212		TC0200001527.mm.1	Apip	NM_019735	-0.0752199	0.00428606		TC1200002533.mm.1	Serpina1a	NM_001252569	6.13049	0.00597461
TC0600001393.mm.1	Foxj2	NM_021899	0.126045	0.00243916		TC1100001306.mm.1	Gm11477	ENSMUST00000121382	-0.108094	0.00429694		TC1100003817.mm.1	Dusp3	NM_028207	-0.491771	0.00602321
TC0600002610.mm.1	Rab11fip5	NM_001003955	0.104954	0.00244068		TC1200000151.mm.1	B430203G13Rik	ENSMUST00000169657	0.1236	0.00432418		TC0600003206.mm.1	Pzp	NM_007376	7.78011	0.00605076
TC1400000443.mm.1	Gm7247	ENSMUST00000169023	-0.131376	0.00245389		TC1100000637.mm.1	Hint1	NM_008248	-0.142704	0.0043963		TC0200001511.mm.1	Gm20693	ENSMUST00000177431	0.418786	0.00605936
TC0300001708.mm.1	Agtr1b	NM_175086	-0.100721	0.00245585		TC0200001362.mm.1	Celf1	NM_001244891	0.067501	0.00444017		TC0300002083.mm.1	Vmn2r4	NM_001104615	-0.636525	0.00609606
TC0700004642.mm.1	Samd4b	NM_175021	0.168389	0.00245742		TC1100001659.mm.1	Gm11625	ENSMUST00000119535	-0.171092	0.0044626		TC1300002013.mm.1	Nfil3	NM_017373	-0.466856	0.00616791
TC1500002003.mm.1	Wnt7b	NM_001163633	0.140089	0.00247072		TC0300002432.mm.1	Gm9125	NM_001163730	-0.111448	0.00450214		TC0400003079.mm.1	Jun	NM_010591	-0.620196	0.00619657
TC0100001634.mm.1	Pydc3	NM_001162938	-0.0765324	0.00249542		TC0700002573.mm.1	Vmn1r159	NM_001166758	0.16969	0.00453313		TC0800002707.mm.1	Ces1h	XM_134476	0.456169	0.00619913
TC0700001345.mm.1	Gab2	NM_001162477	0.0925039	0.00250016		TC1200001544.mm.1	Id2	NM_010496	-0.147967	0.00457792		TC0600001805.mm.1	Pon1	NM_011134	6.6143	0.0062277
TC0800002962.mm.1	Gm6793	ENSMUST00000071732	-0.110613	0.0025101		TC0700001501.mm.1	Olfr618	NM_147047	0.157018	0.00460054		TC0X00002848.mm.1	Gm732	NM_001033252	0.548014	0.00624366
TC1800000240.mm.1	Sap130	NM_172965	0.0928114	0.0025406		TC1800001093.mm.1	Gm7847	ENSMUST00000151645	-0.206861	0.00460452		TC0400004214.mm.1	Mup3	NM_001039544	6.1686	0.00624748
TC0400001136.mm.1	Magoh	NM_001282737	-0.178008	0.00256131		TC0700003586.mm.1	Cib1	NM_011870	-0.0766495	0.00464222		TC1200000057.mm.1	Apob	NM_009693	7.30169	0.00625165
TC0200005101.mm.1	Rims4	NM_183023	0.164132	0.00256489		TC1800000526.mm.1	1700034E13Rik	NM_030097	-0.12951	0.00471106		TC4_JH584294_random00000003.mm.1	Gm10590	ENSMUST00000178716	-0.438883	0.00632784
TC0400003650.mm.1	Ptpru	NM_001083119	0.100982	0.0025673		TC0900002778.mm.1	Gm17530	ENSMUST00000167814	0.153858	0.0047195		TC1600001944.mm.1	D16Ertd472e	NM_001252438	-0.291543	0.00635414
TC0900000592.mm.1	Gm4894	NM_177701	-0.0961334	0.00257788		TC1000000873.mm.1	Oaz1	NM_008753	-0.0949077	0.00475744		TC0100002329.mm.1	Gm16107	ENSMUST00000162523	-0.714944	0.00650979
TC0500001581.mm.1	Trim50	NM_178240	-0.0827885	0.00259318		TC1200001786.mm.1	Gm6265	ENSMUST00000149263	-0.123036	0.00476949		TC1400000479.mm.1	Gpr137c	NM_027518	-0.441974	0.00653136
TC0200000641.mm.1	Dab2ip	NM_001001602	0.0983655	0.00260662		TC0200002883.mm.1	Sec61a2	NM_021305	0.110663	0.00487617		TC0700003403.mm.1	Chrna7	NM_007390	-0.567387	0.00655318
TC0300002820.mm.1	D3Bwg0562e	NM_177664	0.121579	0.00262693		TC1100001545.mm.1	Cisd3	NM_001085500	-0.105989	0.00491612		TC0400000993.mm.1	Angptl3	NM_013913	5.14544	0.00656411
TC1300002547.mm.1	Gm6115	XM_884320	-0.115761	0.00264785		TC1000003194.mm.1	Olfr814	NM_207159	0.1597	0.00497344		TC0400002779.mm.1	Mup20	NM_001012323	4.76582	0.00662143
TC0800003095.mm.1	Spata2l	NM_030176	0.183746	0.00268673		TC0700001412.mm.1	Cox20-ps	ENSMUST00000119872	-0.163918	0.00498093		TC0900003344.mm.1	Trf	NM_133977	5.14282	0.006668
TC0700000466.mm.1	Ttc9b	NM_028417	0.216942	0.00269877		TC1700002162.mm.1	Vegfa	NM_001025250	-0.125109	0.00500851		TC0300000199.mm.1	Mynn	NM_001289621	-0.312545	0.00671361
TC1700000415.mm.1	Ergic1	NM_026170	0.091396	0.00271057		TC1200002605.mm.1	Igh-VJ558	ENSMUST00000103498	0.128187	0.00514845		TC1300000113.mm.1	Inhba	NM_008380	-0.660205	0.00682544
TC0300001797.mm.1	Zmat3	NM_009517	0.0866179	0.00271171		TC1200002624.mm.1	Ighv1-42	ENSMUST00000103516	0.134266	0.00520392		TC1600002009.mm.1	Krtap26-1	NM_027105	-0.535071	0.00687069
TC0700003414.mm.1	Fam189a1	NM_183087	0.168567	0.00275457		TC0300000144.mm.1	Tbl1xr1	NM_030732	0.0692025	0.00520837		TC1400001827.mm.1	Gm9611	ENSMUST00000100698	0.413115	0.00687536
TC0200000486.mm.1	Ralgds	NM_001145834	0.125453	0.00276731		TC1300000172.mm.1	Olfr1359	NM_001011820	0.11789	0.00522833		TC0600000039.mm.1	Acn9	NM_001077713	-0.314113	0.00688337
TC1400000734.mm.1	Traj29	ENSMUST00000103712	-0.229506	0.00277402		TC1300002013.mm.1	Nfil3	NM_017373	-0.119414	0.00528426		TC1500000986.mm.1	Wnt1	NM_021279	0.298711	0.00690584
TC1900000978.mm.1	Pcnxl3	NM_144868	0.0934226	0.00278001		TC0500002020.mm.1	Gm8539	XM_001001111	-0.0989969	0.00532519		TC1100002203.mm.1	Gm11988	ENSMUST00000122321	-0.710549	0.00691145
TC0600000103.mm.1	Foxp2	NM_001286607	0.089581	0.00282266		TC1900000239.mm.1	Olfr1431	NM_146414	0.152578	0.0053292		TC1000000291.mm.1	Sult3a1	NM_020565	6.72932	0.00692021
TC0900000486.mm.1	Trim29	NM_023655	-0.0951048	0.00283904		TC0900000105.mm.1	Cwc15	NM_023153	-0.121587	0.00533329		TC1900000733.mm.1	Sorcs3	NM_025696	-0.445092	0.00695587
TC0500003000.mm.1	Ulk1	NM_009469	0.133472	0.00286226		TC0500003181.mm.1	Oas1a	NM_145211	-0.130692	0.00533928		TC0X00003183.mm.1	Gm4919	ENSMUST00000117825	1.08667	0.00695691
TC0400000529.mm.1	Nr4a3	NM_015743	0.297933	0.00294463		TC0500000969.mm.1	4930524J08Rik	ENSMUST00000046721	-0.0973272	0.00542153		TC1000003230.mm.1	Vmn2r85	NM_001102602	-0.488905	0.00699812
TC0500001443.mm.1	Setd8	NM_030241	0.0874095	0.00295304		TC0700002514.mm.1	Gm8653	NM_001167152	0.189053	0.00554138		TC1900001477.mm.1	Cyp2c67	NM_001024719	6.81658	0.00705299
TC1500001073.mm.1	Krt7	NM_033073	-0.0837499	0.00297033		TC0700002557.mm.1	Gm8653 // Gm6164	ENSMUST00000163096	0.189053	0.00554138		TC1900001161.mm.1	Olfr1436	NM_146687	-0.689522	0.00706452
TC1300002095.mm.1	Ubqln1	NM_026842	0.0713548	0.00297844		TC1300001607.mm.1	Vmn1r-ps116	ENSMUST00000121544	-0.175217	0.00564763		TC0X00000125.mm.1	Otc	NM_008769	5.94263	0.00714258
TC1200001786.mm.1	Gm6265	ENSMUST00000149263	-0.131119	0.00301545		TC1900001553.mm.1	Cwf19l1	NM_001081077	-0.056163	0.0056935		TC0100002642.mm.1	Ap1s3	NM_183027	-0.340435	0.0071848
TC0200003097.mm.1	Gm14441	ENSMUST00000121960	-0.203763	0.0030225		TC0300001268.mm.1	Arsj	NM_173451	0.1508	0.00569865		TC1200001044.mm.1	Serpina3m	NM_009253	5.64406	0.00728169
TC0800001226.mm.1	Rltpr	NM_001033320	0.0913369	0.00303706		TC0X00001271.mm.1	Srpx2	NM_001083895	-0.0733918	0.00569975		TC0100000697.mm.1	Nyap2	NM_172849	-0.464244	0.007287
TC0800002391.mm.1	Crtc1	NM_001004062	0.190903	0.00305834		TC0200002203.mm.1	Cst9	NM_009979	-0.0970141	0.00575932		TC1000001986.mm.1	Gm4794	NM_001101452	5.9269	0.00732077
TC0X00002923.mm.1	Gm17577	ENSMUST00000179916	-0.139924	0.00307179		TC1100003683.mm.1	Ormdl3	NM_025661	-0.0852863	0.00576223		TC1500001571.mm.1	Klhl38	NM_177755	-0.58141	0.0073291
TC0X00002926.mm.1	Gm17412	ENSMUST00000179261	-0.139924	0.00307179		TC1600002183.mm.1	Atp5o	NM_138597	-0.093972	0.00592795		TC1900000568.mm.1	Cyp2c50	NM_001167875	6.50039	0.00737321
TC0X00002928.mm.1	Gm17467	ENSMUST00000178553	-0.139924	0.00307179		TC0X00003414.mm.1	Ssxb6	NM_001205108	-0.102153	0.00606677		TC0900000433.mm.1	Olfr963	NM_001011827	-0.61658	0.00738905
TC0800003007.mm.1	1700030J22Rik	NM_027103	0.112252	0.00307633		TC1100002729.mm.1	Uqcrq	NM_025352	-0.152489	0.0061136		TC0600001751.mm.1	Far2	NM_178797	-0.579828	0.00745697
TC0200003088.mm.1	Gm13379	ENSMUST00000118053	-0.115949	0.00307784		TC1000000524.mm.1	Sh3rf3	NM_172788	0.0921902	0.00611498		TC0500000479.mm.1	---	NONMMUT052134	-0.417057	0.00746893
TC1300000884.mm.1	Clptm1l	NM_146047	0.0708392	0.00308696		TC0400001772.mm.1	Sdhb	NM_023374	-0.115417	0.00612484		TC0300000144.mm.1	Tbl1xr1	NM_030732	-0.262038	0.00750364
TC1000003146.mm.1	Myl6b	NM_172259	0.169648	0.00311449		TC0500002065.mm.1	Tomm7	NM_025394	-0.145732	0.00617198		TC0600003497.mm.1	Trbv12-2	ENSMUST00000103269	-0.524359	0.00753734
TC1700000305.mm.1	Vmn2r113	NM_001104578	-0.112995	0.00312466		TC0200005081.mm.1	---	XM_003084519	-0.137771	0.00619845		TC0400002375.mm.1	Gm11935	ENSMUST00000118608	-0.683395	0.00757401
TC0300000412.mm.1	Alg5	NM_025442	-0.105714	0.00312673		TC0X00000984.mm.1	Tpt1-ps6	ENSMUST00000121768	-0.121556	0.00622191		TC0400004215.mm.1	Mup21	NM_001009550	4.68907	0.00763947
TC1200001269.mm.1	Cep170b	NM_001024602	0.178923	0.00315645		TC0400002408.mm.1	Gm12369	ENSMUST00000121343	0.158982	0.00623474		TC1000001646.mm.1	Olfr792	NM_001011849	-0.491407	0.00766955
TC0200001586.mm.1	Immp1l	NM_028260	-0.110791	0.00316091		TC0X00002061.mm.1	Ndufa1	NM_019443	-0.134049	0.00627076		TC1300002453.mm.1	Pde8b	NM_001170669	-0.422203	0.00769382
TC0600001687.mm.1	5330439B14Rik	NR_037679	-0.103325	0.0032133		TC1700002298.mm.1	Pot1b	NM_028370	0.0538719	0.00628468		TC1700002352.mm.1	C3	NM_009778	6.76353	0.00776242
TC0300000730.mm.1	Ubqln4	NM_033526	0.137783	0.00322618		TC0400002590.mm.1	Xpa	NM_011728	-0.109519	0.00629681		TC0Y00000362.mm.1	Gm20884	XM_001476166	-0.733267	0.00781159
TC0700002492.mm.1	Clptm1	NM_019649	0.0961255	0.00322723		TC1100000989.mm.1	Xaf1	NM_001037713	-0.18147	0.00634058		TC0Y00000421.mm.1	Gm21654	XM_003689082	-0.733267	0.00781159
TC0400003859.mm.1	Gm9867	XR_140676	-0.101669	0.00322972		TC1600001255.mm.1	Mzt2	NM_029354	-0.08822	0.00635008		TC0700001533.mm.1	Olfr663	NM_001011757	-0.926252	0.00786267
TC0100003069.mm.1	Cdk18	NM_008795	0.167291	0.00323218		TC0900000146.mm.1	Olfr837	NM_146565	0.171048	0.00644508		TC0100000572.mm.1	Cps1	NM_001080809	6.89898	0.00787579
TC1100003315.mm.1	Ksr1	NM_013571	0.115071	0.00323392		TC0600001714.mm.1	Rps25-ps1	ENSMUST00000087454	-0.129485	0.00651155		TC0500000834.mm.1	Alb	NM_009654	8.83848	0.00789826
TC0200004414.mm.1	Gm13983	ENSMUST00000118018	-0.100821	0.00325068		TC0100003176.mm.1	2310009B15Rik	NM_001081226	-0.101807	0.00659834		TC1800000370.mm.1	Pcdhb14	NM_053139	-0.492971	0.00791054
TC1000002514.mm.1	Plekhj1	NM_023900	0.149122	0.00325754		TC1400001696.mm.1	Timm23	NM_016897	-0.07143	0.00664273		TC0200002339.mm.1	Bpifb9a	NM_175167	2.03263	0.00792995
TC0700001729.mm.1	E130201H02Rik	NR_024324	-0.129563	0.00328173		TC0700002009.mm.1	Gm6314	XM_886771	-0.11214	0.00670347		TC0700001150.mm.1	Vps33b	NM_178070	-0.531864	0.00799109
TC0200001756.mm.1	Rpusd2	NM_173450	0.105977	0.00328839		TC0600000453.mm.1	Tas2r144	NM_001001453	0.143261	0.00684273		TC1100000615.mm.1	Gm12217	ENSMUST00000118858	0.472724	0.00809109
TC1700001740.mm.1	AI413582	NM_001002895	0.107497	0.0032938		TC0400000785.mm.1	Gm11257	ENSMUST00000121313	0.17574	0.00685304		TC0400001433.mm.1	Rspo1	NM_138683	-0.592076	0.00819147
TC1000002504.mm.1	Rexo1	NM_025852	0.101494	0.00333031		TC1100000901.mm.1	Hes7	NM_033041	-0.111055	0.0068691		TC1400001056.mm.1	Cpb2	NM_019775	5.78193	0.00824088
TC0200002482.mm.1	Tox2	NM_001098799	0.0924859	0.00333198		TC0200001604.mm.1	Gm13901	ENSMUST00000137252	-0.130452	0.00698358		TC0200002203.mm.1	Cst9	NM_009979	-0.366777	0.00832901
TC1100001877.mm.1	Dnaic2	NM_001034878	-0.0727023	0.00333885		TC1900000018.mm.1	Chka	NM_001271496	0.0773832	0.00701514		TC0600003212.mm.1	Clec2j	ENSMUST00000032517	0.499414	0.00833165
TC1200001869.mm.1	Sos2	NM_001135559	0.11036	0.00334191		TC0300002203.mm.1	Tmem144	NM_027495	-0.127329	0.00703739		TC0100000985.mm.1	Cntnap5b	NM_172851	-0.465126	0.00834811
TC1700002150.mm.1	Tmem151b	NM_001013749	0.136376	0.00334324		TC0300001778.mm.1	Gm10258	XR_106323	-0.16508	0.00706246		TC0300002916.mm.1	Ap1ar	NM_145964	-0.383064	0.00838714
TC0X00000110.mm.1	Xk	NM_023500	0.0986002	0.00334915		TC1500001728.mm.1	Ly6a	NM_001271416	-0.244925	0.00709928		TC1100002374.mm.1	Rel	NM_009044	-0.337081	0.00839311
TC1600002005.mm.1	Cldn8	NM_018778	-0.169287	0.00337672		TC0300001247.mm.1	Bcar3	NM_013867	-0.111256	0.00711567		TC0500002311.mm.1	Gm7854	NR_028417	-0.334225	0.00844437
TC0400003775.mm.1	Lypla2	NM_011942	0.108345	0.0033913		TC1200000427.mm.1	Arhgap5	NM_009706	0.0927171	0.00712958		TC0200000019.mm.1	Frmd4a	NM_001177843	-0.266581	0.0084934
TC0200001511.mm.1	Gm20693	ENSMUST00000177431	-0.11358	0.00342482		TC1500001960.mm.1	Tbrg3	NR_027799	0.0750016	0.00713873		TC1000003166.mm.1	Gdf11	NM_010272	-0.462486	0.00849814
TC1700001911.mm.1	Btnl5-ps	NR_004051	-0.106826	0.00344866		TC1900000501.mm.1	Ifit3	NM_010501	-0.154696	0.00717098		TC1200001625.mm.1	Hdac9	NM_001271386	-0.363927	0.00856845
TC0500003264.mm.1	Ccdc92	NM_144819	0.101191	0.00345585		TC0400000712.mm.1	Zfp618	NM_028326	-0.0478959	0.00721957		TC0400000680.mm.1	Mup-ps9	ENSMUST00000178847	3.86847	0.00857355
TC1100002767.mm.1	Gm12229	ENSMUST00000120487	-0.100523	0.00345992		TC1000002527.mm.1	Pias4	NM_021501	0.0582801	0.00724984		TC0200002340.mm.1	Bpifb9b	NM_001025574	1.99122	0.00861301
TC0400000135.mm.1	Gm11856	ENSMUST00000118712	-0.158451	0.0034742		TC1000000743.mm.1	Mcm3ap	NM_019434	0.0611571	0.00727614		TC0300002820.mm.1	D3Bwg0562e	NM_177664	-0.409564	0.0086457
TC1000001833.mm.1	4930403O15Rik	ENSMUST00000097355	-0.105376	0.00349498		TC1500001410.mm.1	Klf10	NM_001289471	-0.160701	0.00742465		TC0500001865.mm.1	Brca2	NM_001081001	-0.290423	0.00864721
TC1400001058.mm.1	Siah3	NM_001128093	0.127459	0.00350892		TC1800001747.mm.1	Sra1	NM_001164406	-0.0843458	0.00743384		TC1100000511.mm.1	Olfr1387	NM_146473	-0.428616	0.00865273
TC0500002045.mm.1	5031425E22Rik	NR_040469	0.120008	0.0035111		TC1300002468.mm.1	Sv2c	NM_029210	-0.0668471	0.00749917		TC0700000831.mm.1	Pih1d1	NM_001278207	-0.226191	0.00866757
TC0900000200.mm.1	Carm1	NM_021531	0.120934	0.00351867		TC0200004102.mm.1	Ndufs3	NM_026688	-0.077651	0.00757688		TC0500003745.mm.1	Cyp3a41a	NM_017396	4.93816	0.00868078
TC0600002668.mm.1	Cnbp	NM_001109745	-0.138245	0.00352344		TC0800001147.mm.1	Gm10094	NM_001142441	-0.0895841	0.00766344		TC1900001480.mm.1	Cyp2c69	NM_001104525	5.98146	0.00869426
TC0500003637.mm.1	Slc7a1	NM_007513	0.105107	0.00353571		TC1400001331.mm.1	Clybl	NM_029556	-0.127883	0.00771644		TC1400000385.mm.1	Grid1	NM_008166	-0.355104	0.00874282
TC0X00002116.mm.1	Tenm1	NM_011855	0.173804	0.00353695		TC0900000873.mm.1	Gm10647	XR_105285	0.134584	0.00774234		TC0700004215.mm.1	Usp31	NM_001033173	-0.408522	0.00877679
TC0X00001506.mm.1	Gm15152	ENSMUST00000121540	-0.0882439	0.00354719		TC0600001696.mm.1	Etnk1	NM_029250	0.0976609	0.00781219		TC0700002025.mm.1	Scgb1c1	NM_001099742	1.17117	0.00879443
TC1100003646.mm.1	Srcin1	NM_018873	0.128662	0.00355412		TC1700002635.mm.1	Kcng3	NM_153512	0.106904	0.00782704		TC1300002436.mm.1	Bhmt	NM_016668	5.85396	0.00879836
TC0300000706.mm.1	Sh2d2a	NM_001025571	-0.0982386	0.00355871		TC0X00001322.mm.1	Wbp5	NM_011712	-0.196182	0.00786748		TC1800000418.mm.1	Kctd16	NM_026135	-0.519248	0.00879944
TC1100002971.mm.1	Gm12291	ENSMUST00000121627	0.24511	0.00356091		TC0100000519.mm.1	Eef1b2	NM_018796	-0.0985547	0.00790672		TC1900000567.mm.1	Cyp2c37	NM_010001	6.49974	0.00885518
TC0400001950.mm.1	Lzic	NM_026963	0.0712898	0.00356127		TC1700002092.mm.1	Esp36	NM_001177587	0.160536	0.00794995		TC1900001163.mm.1	Dtx4	NM_172442	-0.271161	0.00887681
TC0700004215.mm.1	Usp31	NM_001033173	0.116631	0.00357383		TC0800002376.mm.1	Ndufa13	NM_023312	-0.110598	0.00799162		TC0900001573.mm.1	Gm10608	ENSMUST00000093527	-0.421911	0.00887921
TC0700000413.mm.1	Megf8	NM_001160400	0.111025	0.0035748		TC0400001919.mm.1	Gm13156	ENSMUST00000118348	-0.147566	0.00800851		TC1800000904.mm.1	Bhmt	ENSMUST00000091776	5.88278	0.00889218
TC1000002611.mm.1	Prdm4	NM_181650	0.0897317	0.00357981		TC1200002561.mm.1	Ighv2-5	ENSMUST00000103449	0.155592	0.00806017		TC0200000398.mm.1	Nrarp	NM_025980	-0.534036	0.00889276
TC0400000948.mm.1	Gm12657	NM_001081019	-0.156871	0.00360359		TC0200001755.mm.1	Gm14088	ENSMUST00000121613	-0.236763	0.00806468		TC0600001343.mm.1	D330020A13Rik	ENSMUST00000181956	0.388794	0.0089234
TC1100004061.mm.1	Nat9	NM_025400	-0.0542861	0.00364182		TC0300001872.mm.1	Gm12564	ENSMUST00000119860	-0.151186	0.00812446		TC0500000410.mm.1	Ccdc96	NM_025725	-0.460299	0.0089584
TC1000003120.mm.1	Nab2	NM_001122895	0.163586	0.0036427		TC0900002320.mm.1	Dmxl2	NM_172771	0.0904576	0.00820517		TC0400000686.mm.1	Mup-ps15	ENSMUST00000121741	3.62471	0.00897511
TC1100003137.mm.1	Pitpnm3	NM_001024927	0.0946568	0.00365613		TC0600003518.mm.1	Igkv2-109	ENSMUST00000103322	0.160063	0.00825782		TC0400003224.mm.1	Dmrtb1	NM_019872	-0.273678	0.00902203
TC0600000986.mm.1	Snrpg	NM_026506	-0.0896337	0.00368318		TC1500001943.mm.1	Ndufa6	NM_025987	-0.0998148	0.0082813		TC0500002458.mm.1	Arap2	NM_178407	-0.50185	0.00918018
TC0X00002502.mm.1	Gm14746	ENSMUST00000120309	-0.0954852	0.00370873		TC0X00001840.mm.1	Gm14473	ENSMUST00000122269	-0.121311	0.00830684		TC0600001373.mm.1	Mug1	NM_008645	6.78522	0.00923243
TC0700000410.mm.1	Cic	NM_001110131	0.136056	0.00374455		TC0400001910.mm.1	Vmn2r-ps19	ENSMUST00000179720	0.150982	0.00833884		TC0400000899.mm.1	Gm13275	NM_001085533	0.39008	0.00924944
TC1300000166.mm.1	Zkscan4	NM_001039115	0.0977459	0.00375971		TC0200002021.mm.1	LOC101055738 // LOC101056542	ENSMUST00000077150	0.0946132	0.00833913		TC0200005316.mm.1	Atp5e	NM_025983	0.469884	0.00925947
TC0600000253.mm.1	Gm24536	ENSMUST00000083144	-0.124435	0.00376801		TC1200000819.mm.1	Isca2	NM_028863	-0.0961298	0.00834739		TC0900000593.mm.1	Drd2	ENSMUST00000075764	-0.41104	0.00928132
TC1300001263.mm.1	Ankrd55	NM_001168403	0.0884339	0.00378413		TC1400001977.mm.1	Olfr730	NM_146493	0.149527	0.00834786		TC0300000641.mm.1	Fga	NM_001111048	6.96545	0.00928813
TC1600001398.mm.1	Sst	NM_009215	0.201408	0.00378472		TC0100002711.mm.1	Gm2635	ENSMUST00000159600	-0.127526	0.0085168		TC1700001802.mm.1	Gm6402	NR_030688	0.436766	0.00929107
TC0800000236.mm.1	Gm14850	NM_001177522	-0.17561	0.00382354		TC1600001383.mm.1	Gm9525	XM_001480849	-0.13706	0.00853974		TC1900001479.mm.1	Cyp2c40	NM_010004	6.1033	0.00932828
TC0900003324.mm.1	Bcl9l	NM_030256	0.098732	0.0038321		TC1300001531.mm.1	Olfr1368	NM_146534	-0.137948	0.00858687		TC0500003744.mm.1	Cyp3a41b	NM_001105159	4.91492	0.00934694
TC1500001870.mm.1	Tmem184b	NM_001253817	0.0978975	0.00386387		TC0X00001781.mm.1	Magix	NM_018832	-0.0653671	0.00859676		TC0400000679.mm.1	Gm21286	ENSMUST00000098035	2.24667	0.00937929
TC1100002418.mm.1	Gm12086	ENSMUST00000120863	-0.146501	0.00386503		TC0700002293.mm.1	Gm10302	XM_001478969	-0.09293	0.00860005		TC1100001813.mm.1	Apoh	NM_013475	6.50289	0.0094013
TC1300000643.mm.1	Unc5a	NM_153131	0.154347	0.00387394		TC0700004166.mm.1	Smg1	NM_001031814	0.0619009	0.00878734		TC0700000979.mm.1	Mcee	NM_028626	0.495157	0.00945878
TC1100002374.mm.1	Rel	NM_009044	0.0944126	0.00389808		TC0200001101.mm.1	Hoxd1	NM_010467	0.0873303	0.0087965		TC0200001657.mm.1	Gm13928	ENSMUST00000120326	0.402811	0.0094715
TC0X00000618.mm.1	Aff2	NM_008032	0.140624	0.00390412		TC1000000696.mm.1	Pcdh15	NM_001142735	0.0849756	0.00879894		TC0600001639.mm.1	Mgst1	NM_019946	2.69756	0.00954712
TC1100001934.mm.1	Rpl36-ps1	ENSMUST00000119508	-0.103195	0.00391593		TC0X00003137.mm.1	Gm15058	ENSMUST00000117689	-0.0942857	0.00883501		TC1100002145.mm.1	Gm11965	ENSMUST00000122017	-0.353863	0.00963034
TC0300000764.mm.1	Pygo2	NM_026869	0.117478	0.00391708		TC0400002437.mm.1	Ndufb6	NM_001033305	-0.158108	0.00884559		TC1500002301.mm.1	Calcoco1	NM_026192	-0.368498	0.00963967
TC1000002616.mm.1	Syn3	NM_001164495	0.125738	0.00393805		TC0700004061.mm.1	Olfr516	NM_146725	-0.115677	0.00889934		TC0200002421.mm.1	Rprd1b	NM_027434	-0.219665	0.00968204
TC0700002977.mm.1	Med25	NM_029365	0.175765	0.00394809		TC0100003538.mm.1	Ufc1	NM_025388	-0.0742323	0.00890349		TC0200000538.mm.1	Cstad	NM_030137	-0.478376	0.0096915
TC0200005139.mm.1	Zfp335	NM_199027	0.104793	0.00398003		TC1000002358.mm.1	Cisd1	NM_134007	-0.126239	0.00894538		TC0600003598.mm.1	Cml3	NM_001037842	-0.474348	0.00972335
TC0X00002788.mm.1	Gm9166	ENSMUST00000120293	-0.158988	0.00398718		TC0100001939.mm.1	Gm7493	ENSMUST00000085919	-0.156269	0.00900034		TC0800002431.mm.1	Bst2	NM_198095	0.637165	0.00974905
TC0400002471.mm.1	Fam219a	NM_001159583	0.157682	0.00398871		TC0900000607.mm.1	Alg9	NM_133981	0.0643808	0.00909891		TC0400002766.mm.1	Mup4	NM_008648	2.89806	0.0097519
TC1200001450.mm.1	Trib2	NM_144551	0.117788	0.00400953		TC0100002813.mm.1	Olfr1415	NM_001011525	0.109239	0.00911292		TC0900002396.mm.1	Cd276	NM_133983	-0.336817	0.00983858
TC0700001349.mm.1	Ndufc2	NM_024220	-0.155736	0.00401076		TC0500001578.mm.1	Baz1b	NM_011714	0.0619023	0.00921078		TC0X00002303.mm.1	Gm14887	ENSMUST00000119522	-0.481235	0.00985214
TC1200001880.mm.1	Sav1	NM_022028	0.100679	0.00402931		TC0700003617.mm.1	3110040N11Rik	NM_026077	-0.0610407	0.0093264		TC0X00000209.mm.1	Rgn	NM_009060	5.86251	0.00998553
TC1200001353.mm.1	Ncoa1	NM_010881	0.103639	0.00403505		TC0100002435.mm.1	Gm11600	ENSMUST00000119592	-0.125481	0.00935484
TC0400001534.mm.1	Gm12966	ENSMUST00000118024	-0.143888	0.00403555		TC0600001536.mm.1	Gabarapl1	NM_020590	-0.150016	0.00936214
TC1900000444.mm.1	Mlana	NM_029993	-0.0777619	0.00404624		TC0400001913.mm.1	Gm16503	XR_140688	0.101069	0.00937663
TC0X00002384.mm.1	Ids	NM_010498	0.148548	0.00404753		TC0400004142.mm.1	Gm13171	ENSMUST00000117233	-0.146337	0.00948203
TC0100003478.mm.1	Uck2	NM_030724	0.124921	0.00405189		TC0200004124.mm.1	Gm13771	ENSMUST00000117988	-0.149215	0.00953189
TC1100001210.mm.1	Spaca3	NM_029367	-0.107531	0.00405877		TC1400000629.mm.1	Trav6d-5	ENSMUST00000180687	-0.10235	0.00970021
TC0900000279.mm.1	Prdm10	NM_001080817	0.0731297	0.00405955		TC0200002709.mm.1	Zfp831	NM_001099328	0.105968	0.00970286
TC1200001594.mm.1	Cbll1	NM_001253847	0.127813	0.00406892		TC1200001484.mm.1	Gm10478	ENSMUST00000084451	0.11776	0.00988622
TC0600003367.mm.1	Gm6614	NM_001081318	-0.0761674	0.00406899		TC1700001918.mm.1	Rnf5	NM_019403	-0.0598157	0.00990637
TC0700004287.mm.1	Il27	NM_145636	-0.0801654	0.00407415		TC1200001632.mm.1	4921508M14Rik	ENSMUST00000061679	0.115489	0.00991337
TC0400000224.mm.1	Gm11911	ENSMUST00000117938	0.177704	0.00407536		TC0200003889.mm.1	Gm13714	ENSMUST00000117313	-0.140567	0.00992883
TC0X00001734.mm.1	Gm15253	ENSMUST00000144082	-0.179923	0.00408983		TC1100003719.mm.1	Krtap9-3	NM_029351	0.113032	0.00994701
TC1900000064.mm.1	4930481A15Rik	NR_015545	-0.0803408	0.00409147		TC0800002578.mm.1	D8Ertd738e	NM_001007571	-0.105465	0.00997603
TC0200001382.mm.1	Ambra1	NM_001080754	0.096046	0.00409519		TC0100002349.mm.1	Pgap1	NM_001163314	0.0986146	0.0099764
TC0400004086.mm.1	Phf13	NM_172705	0.0882833	0.00410559
TC0600001355.mm.1	Bcl2l13	NM_153516	0.0865418	0.00411492
TC0500001546.mm.1	Gatsl2	NM_030719	0.154903	0.00415609
TC1500000742.mm.1	Srebf2	NM_033218	0.14827	0.00416134
TC0400001904.mm.1	Gm13145	ENSMUST00000133078	-0.0981041	0.00416247
TC1400000207.mm.1	1700112E06Rik	NM_028275	-0.0932987	0.00421226
TC0400000889.mm.1	Gm13271	NM_001085528	-0.117939	0.00422648
TC1100003284.mm.1	Gm12571	ENSMUST00000118132	-0.146932	0.00423449
TC1700000641.mm.1	Prrt1	NM_030890	0.21459	0.00424066
TC1300001596.mm.1	Vmn1r-ps110	ENSMUST00000117530	-0.173875	0.00427433
TC0600001440.mm.1	Pianp	NM_001145926	0.199869	0.00428523
TC1200002597.mm.1	Ighv6-7	NCBI_Gene:432701:presumedTranscript_1	-0.225485	0.004308
TC0400000459.mm.1	Ccin	NM_001002787	-0.14613	0.00432226
TC0500002970.mm.1	Vmn2r-ps23	ENSMUST00000178719	-0.198966	0.00435441
TC1100003233.mm.1	Doc2b	NM_007873	0.108224	0.00435867
TC1500002266.mm.1	Gm5414	NM_001003670	-0.105533	0.00437022
TC0100001494.mm.1	Mettl18	NM_027279	-0.124743	0.00438301
TC0700002764.mm.1	Proser3	NM_183321	0.0760452	0.004396
TC1000000509.mm.1	Smpdl3a	NM_020561	-0.0983152	0.00439755
TC0300002916.mm.1	Ap1ar	NM_145964	0.105454	0.00440441
TC1100001105.mm.1	Bhlha9	NM_177182	-0.0968802	0.00441171
TC0300002741.mm.1	Celsr2	NM_001004177	0.183215	0.00445852
TC1200002346.mm.1	Ccdc85c	NM_001159910	0.166993	0.00446459
TC1500002247.mm.1	Bin2	NM_001270537	0.153017	0.00448266
TC1500000655.mm.1	Gga1	NM_145929	0.151583	0.00449845
TC1700000774.mm.1	Olfr109	NM_146835	-0.146892	0.00453242
TC0800001437.mm.1	Gse1	NM_001145896	0.0891965	0.00455864
TC0700002982.mm.1	Scaf1	NM_001008422	0.108351	0.00456251
TC0800000011.mm.1	Pnpla6	NM_001122818	0.0987645	0.0045749
TC1500002348.mm.1	Vps28	NM_025842	0.118185	0.00457964
TC0X00002441.mm.1	Hcfc1	NM_008224	0.131351	0.00458288
TC0700001847.mm.1	Fbrs	NM_010183	0.198538	0.00458903
TC0900000544.mm.1	Bace1	NM_001145947	0.0965408	0.00465311
TC1800001457.mm.1	Gm19670	XM_003085205	-0.129872	0.00477959
TC0200000403.mm.1	Rnf208	NM_176834	0.166049	0.00478987
TC0400001608.mm.1	Slc9a1	NM_016981	0.120319	0.00480336
TC0X00000450.mm.1	Gm14612	ENSMUST00000121522	0.123766	0.00483589
TSUnmapped00000004.mm.1	Rcor3	NM_001290279	0.125726	0.00484173
TC0600002697.mm.1	Plxna1	NM_008881	0.121806	0.00484692
TC0X00000413.mm.1	Gm7700	ENSMUST00000120273	-0.141782	0.00485906
TC0X00001405.mm.1	Gm15031	ENSMUST00000121341	-0.147751	0.00486234
TC1800000322.mm.1	Psd2	NM_001289602	0.12224	0.00486685
TC1100000816.mm.1	Tvp23b	NM_026210	-0.0814998	0.00487859
TC1000000886.mm.1	Dapk3	NM_001190473	0.108969	0.00488442
TC1500001719.mm.1	D730001G18Rik	NR_027836	-0.0869466	0.00489551
TC0500001107.mm.1	Gm10086	ENSMUST00000136334	-0.127327	0.00489714
TC1100001587.mm.1	Rara	NM_001176528	0.0817957	0.00492894
TC0800000653.mm.1	Sh3rf1	NM_021506	0.132207	0.00497519
TC1100001537.mm.1	Socs7	NM_138657	0.130965	0.00500213
TC0X00002819.mm.1	Gm7117	ENSMUST00000071515	-0.168604	0.00501348
TC1000002398.mm.1	Prmt2	NM_001077638	0.126257	0.00501702
TC1100001584.mm.1	Wipf2	NM_197940	0.111406	0.00503897
TC0700001594.mm.1	Olfr494	NM_146737	0.169372	0.00505805
TC0200005400.mm.1	Hrh3	NM_133849	0.115887	0.00507396
TC0400002149.mm.1	Gm11798	ENSMUST00000119150	0.12371	0.00507528
TC1400001012.mm.1	Gfra2	NM_008115	0.230404	0.00507659
TC1700001154.mm.1	Ehd3	NM_020578	0.111515	0.00508492
TC1200002518.mm.1	Asap2	NM_001004364	0.101395	0.00508772
TC1500001731.mm.1	I830127L07Rik	XM_001477102	-0.105584	0.00513276
TC0500000417.mm.1	Ppp2r2c	NM_172994	0.123641	0.00515436
TC1500002056.mm.1	Arsa	NM_009713	0.0864316	0.0051593
TC0300001581.mm.1	Ankrd13c	NM_001013806	0.0899431	0.0051663
TC0500003563.mm.1	Usp42	NM_029749	0.0904254	0.00518576
TC0500002972.mm.1	4930522L14Rik	ENSMUST00000100937	-0.106406	0.00518776
TC1100000041.mm.1	Lif	NM_001039537	-0.0688499	0.00519356
TC0800000222.mm.1	Gm15293	NM_001177486	-0.158097	0.00519844
TC0300000811.mm.1	S100a8	NM_013650	-0.376427	0.0052171
TC0300001626.mm.1	Zfp704	NM_133218	0.0925387	0.00521786
TC1100003672.mm.1	Neurod2	NM_010895	0.136237	0.00523832
TC1700002086.mm.1	Olfr761	NM_001011829	-0.142977	0.00525362
TC0500001715.mm.1	Foxk1	NM_199068	0.148897	0.00525839
TC0200001502.mm.1	Gm10801	ENSMUST00000099684	0.819627	0.00528223
TC1300000547.mm.1	G630093K05Rik	NR_045156	-0.180881	0.00529125
TC1700000412.mm.1	Neurl1b	NM_001081656	0.0988852	0.00530353
TC0400000463.mm.1	Gm12504	NR_040414	-0.157286	0.00536256
TC1200001206.mm.1	Gm6988	XM_894495	-0.223191	0.00536494
TC1000002056.mm.1	Cep57l1	NM_001243074	-0.0545595	0.00538176
TC0100000717.mm.1	Krtap28-13	XM_896507	0.135124	0.00538595
TC0X00002965.mm.1	Gm14987	ENSMUST00000117820	-0.124803	0.00539725
TC0200003765.mm.1	Atp5g3	NM_175015	-0.10466	0.00541458
TC1100000703.mm.1	Olfr313	NM_146536	-0.0956615	0.00541967
TC1400001950.mm.1	Gm3552	XM_001477137	-0.10581	0.00542087
TC1400000823.mm.1	Gm20430	ENSMUST00000172474	-0.1662	0.00543064
TC0800001320.mm.1	Mtss1l	NM_198625	0.17594	0.00543565
TC1900000630.mm.1	Nkx2-3	NM_008699	-0.137937	0.00545136
TC0400000495.mm.1	Aldh1b1	NM_028270	-0.1072	0.005509
TC1500001823.mm.1	Foxred2	NM_001017983	0.0716789	0.00551233
TC0200000461.mm.1	Adamts13	NM_001001322	-0.0774974	0.00553842
TC0M00000027.mm.1	ND6	ENSMUST00000082419	-0.190452	0.00554703
TC0900002671.mm.1	Gm9719	ENSMUST00000162765	-0.184711	0.00555454
TC0200004124.mm.1	Gm13771	ENSMUST00000117988	-0.162178	0.00555475
TC0700002697.mm.1	Med29	NM_026042	0.124778	0.00555676
TC0100003263.mm.1	Gm15618	ENSMUST00000121610	-0.109632	0.0055701
TC1000000191.mm.1	Slc18b1	NM_183116	0.127659	0.00557199
TC0600003518.mm.1	Igkv2-109	ENSMUST00000103322	-0.169912	0.00558008
TC0700000296.mm.1	Rtn2	NM_001025364	0.118962	0.00560164
TC1100003962.mm.1	Cacng4	NM_019431	0.115366	0.00561326
TC1600000017.mm.1	Gm15538	ENSMUST00000121410	-0.114308	0.00561971
TC1700001191.mm.1	Cebpzos	NM_001177402	-0.101995	0.00563138
TC1600002010.mm.1	Krtap27-1	NM_001163105	-0.110538	0.00565509
TC1400002067.mm.1	Slc7a8	NM_016972	0.17512	0.0056557
TC1600002180.mm.1	Car15	NM_030558	0.119759	0.00567135
TC1400000586.mm.1	Vmn2r-ps111	ENSMUST00000161565	-0.125983	0.00567822
TC1000000764.mm.1	Gm10024	NM_001081452	-0.0967536	0.00568296
TC0500001783.mm.1	Wasf3	NM_145155	0.110703	0.00572645
TC1800000949.mm.1	Gm6291	ENSMUST00000179994	-0.152896	0.00575958
TC0X00003391.mm.1	Rhox2c	NM_001099318	0.0811683	0.00580122
TC1700002775.mm.1	Zfp414	NM_026712	0.118304	0.00582607
TC0500002160.mm.1	Gm9899	NR_040427	0.0957668	0.0058308
TC0300003221.mm.1	Wdr77	NM_027432	0.0872172	0.00585152
TC0600002496.mm.1	Tcf7l1	NM_001079822	0.0852033	0.00585571
TC1700000434.mm.1	Gm10505	XR_141339	-0.0844277	0.00586823
TC1800000805.mm.1	Smad7	NM_001042660	0.0928587	0.00587798
TC0600003064.mm.1	Phc1	NM_001042623	0.108428	0.00588897
TC1000001207.mm.1	Dusp6	NM_026268	0.327724	0.00588923
TC0900000485.mm.1	D630033O11Rik	NM_001243261	-0.0725176	0.00589161
TC0200003903.mm.1	Olfr1006	NM_146570	-0.121163	0.00589354
TC0800003053.mm.1	Zcchc14	NM_080855	0.09491	0.00591333
TC1400002345.mm.1	Fam160b2	NM_194345	0.0918577	0.00592155
TC0400002457.mm.1	Nol6	NM_139236	0.128201	0.00592616
TC0200002375.mm.1	Mmp24	NM_010808	0.0981267	0.00595716
TC0200005186.mm.1	B4galt5	NM_019835	0.101984	0.00598665
TC1700001661.mm.1	Cacna1h	NM_001163691	0.0795035	0.00599804
TC1300000280.mm.1	Tdp2	NM_019551	-0.096536	0.00599963
TSUnmapped00000009.mm.1	Rcor3	NM_001290280	0.119031	0.00600628
TC1700001650.mm.1	Cramp1l	NM_020608	0.0601708	0.00601456
TC0200004634.mm.1	Ddrgk1	NM_029832	-0.0834246	0.00602584
TC0500003429.mm.1	Znhit1	NM_027318	0.0682246	0.0060463
TC1900001037.mm.1	Naa40	NM_027643	0.0793673	0.00606169
TC0200001864.mm.1	Gm13988	ENSMUST00000119363	-0.125287	0.00608656
TC0700001513.mm.1	Olfr635	NM_147118	-0.0813852	0.00608736
TC1900000635.mm.1	Cutc	NM_001113562	-0.0706157	0.00609621
TC0300001469.mm.1	Sept15	NM_053102	-0.136803	0.00610502
TC1300000835.mm.1	Gm7969	uc007rbv.1	-0.133799	0.00613573
TC1300000836.mm.1	Gm7969	uc007rbw.1	-0.133799	0.00613573
TC0700001869.mm.1	Bckdk	NM_009739	0.125044	0.00616518
TC1600001294.mm.1	Slc7a4	NM_144852	0.115692	0.0061659
TC0200000420.mm.1	Fbxw5	NM_013908	0.167895	0.00616715
TC0500003371.mm.1	Gtf2ird1	NM_001081462	0.0581695	0.00617343
TC0700002172.mm.1	Tmem238	NM_029384	0.068073	0.00617538
TC0400003002.mm.1	Ifna9	NM_010507	-0.117447	0.00618082
TC0800002306.mm.1	Gm4975	NM_001195687	0.0799603	0.00620541
TC1900001107.mm.1	Tmem138	NM_028411	0.076133	0.00621246
TC0900001423.mm.1	Nckipsd	NM_030729	0.165871	0.00622291
TC1700000995.mm.1	Fsd1	NM_183178	0.179545	0.0062405
TC0400001790.mm.1	Hspb7	NM_013868	0.103449	0.0062422
TC0800001143.mm.1	Ndrg4	NM_001195006	0.122935	0.00626835
TC1100000891.mm.1	Ctc1	NM_001013256	0.109482	0.00627759
TC1900001434.mm.1	A830019P07Rik	ENSMUST00000178904	-0.142646	0.00629098
TC1100002220.mm.1	4930512M02Rik	ENSMUST00000081896	-0.128626	0.0062983
TC0800001603.mm.1	1700008F21Rik	NM_001168369	-0.0598206	0.00631745
TC0X00000852.mm.1	Gm14795	ENSMUST00000118461	0.129487	0.00633025
TC0X00000273.mm.1	Gm2790	XM_001474959	-0.110174	0.00634863
TC1000000211.mm.1	Moxd1	NM_021509	0.12015	0.00635709
TC1700002796.mm.1	Gm3448	NM_001123367	-0.120575	0.00638802
TC1100000170.mm.1	C1d	NM_020558	-0.074746	0.00640347
TC0700000081.mm.1	Olfr1336	NM_146915	-0.14611	0.0064046
TC0600002109.mm.1	Hipk2	NM_001136065	0.105841	0.00643225
TC0600000818.mm.1	Rpl34-ps1	ENSMUST00000072323	-0.202537	0.00644461
TC0500001607.mm.1	Myl10	NM_001085387	-0.060024	0.0064479
TC0X00002069.mm.1	Rhox4g	NM_001039698	-0.0884888	0.0064485
TC1100002830.mm.1	Olfr323	NM_146376	-0.151805	0.00644851
TC0300000480.mm.1	Gm9696	NR_037189	-0.122708	0.00645316
TC0200000567.mm.1	Prrc2b	NM_001159634	0.142426	0.00645491
TC0200002693.mm.1	1700010B08Rik	NM_029308	-0.154032	0.00646261
TC1500000698.mm.1	Atf4	NM_001287180	0.0920167	0.00649144
TC0X00000501.mm.1	Gm7974	ENSMUST00000117154	0.172278	0.00650308
TC1400000583.mm.1	Ear4	NM_001017422	-0.182031	0.00651499
TC1100002975.mm.1	Arhgap44	NM_001099288	0.134146	0.00651538
TC1600000890.mm.1	Gm17333	ENSMUST00000169531	-0.120356	0.00653329
TC0X00003127.mm.1	Trpc5	NM_009428	0.157506	0.00653945
TC0500001219.mm.1	Usp30	NM_001033202	0.0894668	0.00654852
TC1000002338.mm.1	A930033H14Rik	XR_105403	0.158377	0.00655088
TC1000002632.mm.1	Ascl1	NM_008553	0.106618	0.00656785
TC1100002746.mm.1	Irf1	ENSMUST00000170390	0.183069	0.0065825
TC1100001135.mm.1	Sez6	NM_021286	0.150765	0.00658506
TC0500002174.mm.1	Ucn	NM_021290	-0.118783	0.00658904
TC1900001762.mm.1	Csf2ra	NM_009970	0.112954	0.00664032
TC0800001093.mm.1	Mt3	NM_013603	0.154982	0.00670657
TC1300001630.mm.1	Hist1h2bh	NM_178197	-0.120837	0.0067173
TC0800002960.mm.1	Adat1	NM_013925	0.0812902	0.00674897
TC0700003977.mm.1	Fam160a2	NM_001242363	0.091463	0.00679183
TC1500002039.mm.1	Mapk11	NM_011161	0.150506	0.00680118
TC0200004879.mm.1	Rad21l	NM_001276400	0.120088	0.00682113
TC0X00000766.mm.1	Gm14714	ENSMUST00000119743	0.153321	0.0068319
TC1900001411.mm.1	Gm8980	ENSMUST00000140232	-0.0941725	0.00683207
TC1800001034.mm.1	Gm7670	ENSMUST00000121272	-0.187425	0.00685017
TC1800001737.mm.1	Eif3s6-ps2	ENSMUST00000163304	-0.120563	0.0068597
TC0X00000769.mm.1	Gm5937	ENSMUST00000119715	-0.105819	0.00687203
TC0500002677.mm.1	Gnrhr	NM_010323	0.0753659	0.00691933
TC0X00001725.mm.1	Gm14346	NM_001085551	-0.128072	0.0069318
TC0900000146.mm.1	Olfr837	NM_146565	0.169097	0.00695072
TC1100003115.mm.1	Scimp	NM_001045526	-0.0968288	0.00695178
TC0100002179.mm.1	Kansl3	NM_172652	0.0711177	0.00695535
TC0300000787.mm.1	Dennd4b	NM_201407	0.103465	0.00695818
TC0700004262.mm.1	Gsg1l	NM_001101488	0.11896	0.00696738
TC1200002523.mm.1	Fntb	NM_145927	0.0933448	0.00696885
TC1000002511.mm.1	Ap3d1	NM_007460	0.115882	0.00697766
TC1000000864.mm.1	Adat3	NM_001100606	0.0858034	0.00698854
TC1700000375.mm.1	Tpsg1	NM_012034	-0.0581349	0.00700286
TC1300002236.mm.1	Uqcrb	NM_026219	-0.0803224	0.00703311
TC0300002361.mm.1	Ubap2l	NM_001165983	0.0764071	0.00704252
TC1900001509.mm.1	Slit1	NM_015748	0.117458	0.00710439
TC1300001940.mm.1	Zfp169	NM_001164575	0.0689754	0.00711526
TC0300001689.mm.1	Cyp7b1	NM_007825	-0.0979942	0.00712415
TC0800000475.mm.1	Vps37a	NM_033560	0.0690349	0.00714312
TC0200002709.mm.1	Zfp831	NM_001099328	0.111209	0.0071476
TC0100002606.mm.1	Ptprn	NM_008985	0.151312	0.00718728
TC1600001117.mm.1	Crebbp	NM_001025432	0.0825685	0.00720096
TC0400001920.mm.1	2510039O18Rik	NM_029841	0.132104	0.00720917
TC0700000223.mm.1	Meis3	NM_001277988	0.0780412	0.00723188
TC1100000903.mm.1	Alox12b	NM_009659	0.10496	0.00730354
TC1000001601.mm.1	Ankrd52	NM_172790	0.0866338	0.00731101
TC0700002633.mm.1	Cxcl17	NM_153576	-0.0668917	0.00731886
TC1500000859.mm.1	Panx2	NM_001002005	0.115596	0.00731966
TC0400001594.mm.1	Eya3	NM_010166	0.0549839	0.00734233
TC0400003171.mm.1	Wdr78	NM_146254	0.0964641	0.00735517
TC1200000806.mm.1	Ptgr2	NM_001252625	-0.120134	0.00737768
TC0700002167.mm.1	Hspbp1	NM_024172	0.140476	0.00738379
TC1500000746.mm.1	1500009C09Rik	NR_037697	0.111264	0.00740286
TC0X00000124.mm.1	Gm5754	ENSMUST00000118774	-0.164715	0.00740731
TC1100003043.mm.1	Kdm6b	NM_001017426	0.101633	0.0074172
TC0100003258.mm.1	1700025G04Rik	NM_197990	0.0717165	0.00742989
TC0600001967.mm.1	Pax4	NM_001159925	-0.0703304	0.00743177
TC1100003829.mm.1	Hdac5	NM_001077696	0.0980222	0.00748755
TC0X00003429.mm.1	L1cam	NM_008478	0.153657	0.00749799
TC0500000805.mm.1	Cabs1	NM_027631	-0.0891326	0.00751515
TC1900000488.mm.1	Lipf	NM_026334	-0.101213	0.00752144
TC1100003838.mm.1	Fam171a2	NM_199200	0.119294	0.00753725
TC0700004563.mm.1	Krtap5-1	NM_015808	-0.136056	0.00758399
TC1100001697.mm.1	Gm16342	ENSMUST00000124025	-0.0951072	0.00759688
TC0200004692.mm.1	Gm14037	ENSMUST00000120576	-0.163456	0.00761014
TC0500000439.mm.1	Gm15796	ENSMUST00000162135	-0.136259	0.00762161
TC1100002995.mm.1	Shisa6	NM_001034874	0.103111	0.00767958
TC1100001259.mm.1	Gm11433	ENSMUST00000118318	0.111854	0.00769279
TC0200003245.mm.1	Ntng2	NM_133500	0.0873775	0.00770362
TC1300000460.mm.1	Gcnt2	NM_008105	0.109171	0.00771989
TC0700003747.mm.1	Gm15501	XM_001474105	-0.173064	0.00774518
TC0900000719.mm.1	Ubl7	NM_001122873	0.186564	0.00774677
TC1300001669.mm.1	Acot13	NM_025790	-0.0887641	0.00777766
TC0200003704.mm.1	Gm13624	ENSMUST00000120263	-0.207781	0.00778669
TC0200001659.mm.1	Olfr1317	NM_146448	-0.152968	0.00779418
TC0200001794.mm.1	Snap23	NM_001177792	-0.115089	0.00786344
TC0900002156.mm.1	C2cd2l	NM_027909	0.154644	0.00786365
TC1200001742.mm.1	Egln3	NM_028133	0.112025	0.00787625
TC1100001306.mm.1	Gm11477	ENSMUST00000121382	-0.0987647	0.00789015
TC1700001036.mm.1	Cntnap5c	NM_001081653	0.0981677	0.0079165
TC0700003406.mm.1	Klf13	NM_021366	0.116892	0.00792378
TC1100003146.mm.1	Spns2	NM_001276383	0.102333	0.00794584
TC1000000524.mm.1	Sh3rf3	NM_172788	0.0885663	0.00794729
TC0500002020.mm.1	Gm8539	XM_001001111	-0.0931636	0.00795641
TC0400002963.mm.1	Gm12421	ENSMUST00000119071	-0.124035	0.00796671
TC0400003741.mm.1	Sepn1	NM_029100	0.10332	0.00797863
TC0800000691.mm.1	Naf1	NM_001163564	0.120766	0.00800789
TC0X00003301.mm.1	Reps2	NM_178256	0.114562	0.00801164
TC1900001493.mm.1	Tctn3	NM_026260	0.0965034	0.0080518
TC0600000151.mm.1	Lsm8	NM_133939	-0.0732081	0.00808126
TC0700002792.mm.1	Gramd1a	NM_027898	0.127871	0.00809819
TC0800003031.mm.1	Cotl1	NM_028071	0.13529	0.00809957
TC0X00001801.mm.1	Ftsj1	NM_133991	0.0638653	0.00810472
TC1700002179.mm.1	Srf	NM_020493	0.168144	0.00811516
TC0800002130.mm.1	Zfp42	NM_009556	-0.0867886	0.00812316
TC1400001573.mm.1	Dlg5	NM_001163513	0.0662091	0.00815347
TC0700004560.mm.1	Gm2431	ENSMUST00000171531	-0.134842	0.00815881
TC0500002859.mm.1	Wdfy3	NM_172882	0.0848816	0.00821077
TC1600002033.mm.1	Krtap6-2	NM_010673	-0.0820925	0.00823003
TC0700001870.mm.1	Kat8	NM_026370	0.0679268	0.00824524
TC1800001682.mm.1	Zfp236	NM_177832	0.0545848	0.00825124
TC1600001380.mm.1	Dgkg	NM_138650	0.121796	0.00829474
TC1100004217.mm.1	Arhgdia	NM_133796	0.130795	0.00832627
TC1100001223.mm.1	Ccl8	NM_021443	0.136391	0.00834966
TC0400000448.mm.1	Tmem8b	NM_001085508	0.0987466	0.0083622
TC1900000244.mm.1	Pfpl	NM_019540	-0.134094	0.00837415
TC4_JH584293_random00000014.mm.1	---	ENSMUST00000177766	0.174611	0.00838808
TC1900000703.mm.1	Trim8	NM_053100	0.162405	0.00839399
TC0200000591.mm.1	Sh2d3c	NM_001252547	0.0947088	0.00842871
TC0600001548.mm.1	Gm8816	ENSMUST00000182280	-0.141528	0.00844048
TC1100000722.mm.1	Jmjd4	NM_001205068	0.0828664	0.00848336
TC0600002173.mm.1	Gm4877	ENSMUST00000104977	-0.130895	0.00848996
TC1300000760.mm.1	Gm21963	ENSMUST00000179519	-0.125088	0.0084949
TC0700002340.mm.1	Vmn1r-ps67	ENSMUST00000173843	-0.129875	0.00850749
TC1800001088.mm.1	Celf4	NM_001146292	0.126745	0.00850774
TC1000001587.mm.1	Baz2a	NM_054078	0.0579939	0.00854506
TC0100003603.mm.1	Grem2	NM_011825	0.125275	0.00855037
TC1200002583.mm.1	Ighv9-1	ENSMUST00000103471	-0.101075	0.00858367
TC1200002633.mm.1	Ighv1-56	ENSMUST00000103527	-0.146638	0.00861705
TC1900000166.mm.1	B3gat3	NM_024256	0.108021	0.00863375
TC1300002474.mm.1	Hmgcr	NM_008255	0.094305	0.00864023
TC0800001119.mm.1	Cx3cl1	NM_009142	0.164106	0.00866519
TC0600002977.mm.1	Zfp422	NM_026057	-0.0674852	0.00869472
TC1100003652.mm.1	Pip4k2b	NM_054051	0.119277	0.0087114
TC0800000884.mm.1	Gm27006	ENSMUST00000182218	0.174617	0.0087312
TC0900000540.mm.1	Fxyd6	NM_022004	0.148247	0.00873935
TC0X00002387.mm.1	Gm14704	ENSMUST00000120300	-0.150584	0.00875204
TC0600003203.mm.1	Itfg2	NM_133927	0.067909	0.00876276
TC0700001662.mm.1	---	BC150970	0.127907	0.00877226
TC1500000102.mm.1	Gm2573	XM_001474178	0.169185	0.00877573
TC0700002325.mm.1	Zscan4e	NM_001161802	-0.0996844	0.00879515
TC0700000276.mm.1	Nova2	NM_001029877	0.140029	0.00881636
TC0700000864.mm.1	Lmtk3	NM_001005511	0.111952	0.00882869
TC0500000969.mm.1	4930524J08Rik	ENSMUST00000046721	-0.0902829	0.00886068
TC0500003513.mm.1	Ttyh3	NM_175274	0.136851	0.00886694
TC0200005291.mm.1	Pmepa1	NM_022995	0.131962	0.00888317
TC0900001357.mm.1	Vprbp	NM_001015507	0.0634884	0.00889501
TC1100002918.mm.1	Epn2	NM_001252188	0.0780135	0.00890421
TC0200001963.mm.1	Stk35	NM_001038635	0.0891158	0.00890689
TC1100003739.mm.1	Gm11569	NM_001099312	-0.106477	0.00893628
TC0200002536.mm.1	Zswim1	NM_028028	0.129807	0.00894378
TC0500001506.mm.1	Mmp17	NM_011846	0.160638	0.00895018
TC0400003702.mm.1	Trnp1	NM_001081156	0.18405	0.00896318
TC0200004741.mm.1	Gm14082	ENSMUST00000118582	-0.129604	0.00898158
TC1100002124.mm.1	Gas2l1	NM_001190406	0.11488	0.00898865
TC1300001066.mm.1	Tbca	NM_009321	-0.131011	0.00898926
TC0700002801.mm.1	Gm5058	XM_195264	-0.10985	0.00899832
TC0700002804.mm.1	Gm9156	XM_001001333	-0.10985	0.00899832
TC0400000347.mm.1	Gm12391	ENSMUST00000117626	-0.126585	0.00901688
TC0100002806.mm.1	Hdac4	NM_207225	0.0875091	0.00903185
TC0600001383.mm.1	Gm8430	XM_001002242	-0.295028	0.00904968
TC1000001856.mm.1	Hmgb1-ps8	ENSMUST00000181542	-0.115724	0.00909771
TC0900002197.mm.1	Il10ra	NM_008348	0.0675333	0.00914766
TC0100003856.mm.1	Cr2	NM_007758	-0.0579349	0.00917209
TC1700002339.mm.1	Mllt1	NM_022328	0.129421	0.00917693
TC1400001513.mm.1	Gm9637	ENSMUST00000179141	-0.179638	0.00919057
TC0600001269.mm.1	Hrh1	NM_001252642	-0.0638199	0.00922587
TC1500000593.mm.1	Hsf1	NM_008296	0.0913216	0.00923354
TC0400002314.mm.1	Gm11900	ENSMUST00000119194	-0.135931	0.00924384
TC0200005189.mm.1	Spata2	NM_170756	0.0914792	0.00925178
TC0200000511.mm.1	Slc27a4	NM_011989	0.104282	0.00927728
TC1600001350.mm.1	Camk2n2	NM_028420	0.188018	0.00929382
TC0X00000940.mm.1	Tmem28	NM_001081283	0.119567	0.00935215
TC0700000009.mm.1	Cacng8	NM_133190	0.100012	0.00935752
TC0500001462.mm.1	Bri3bp	NM_029752	0.115206	0.00935978
TC1400002496.mm.1	Pcdh8	NM_001042726	0.111313	0.00938901
TC0100002184.mm.1	Lman2l	NM_001013374	0.0583871	0.00940107
TC1500000777.mm.1	Mpped1	NM_172610	0.0912229	0.00940694
TC1300001953.mm.1	Wnk2	NM_029361	0.110512	0.00945216
TC0700003658.mm.1	Zfand6	NM_022985	-0.0972816	0.00946148
TC0Y00000315.mm.1	Gm21626	XM_003689042	-0.0892365	0.00946856
TC0200004913.mm.1	Bcl2l1	NM_001289716	0.0648099	0.00949238
TC1900000952.mm.1	Rab1b	NM_029576	0.151377	0.00949246
TC0700003458.mm.1	Pgpep1l	NM_030101	0.101783	0.00952773
TC1600001529.mm.1	Gm4581	XM_001481037	-0.0871134	0.00952918
TC1000001260.mm.1	Lin7a	NM_001033223	0.115534	0.00954412
TC1300000235.mm.1	Gm11331	ENSMUST00000119764	-0.117507	0.00955192
TC0700004618.mm.1	Numbl	NM_010950	0.0843633	0.00956998
TC0700002011.mm.1	Olfr527	NM_001011776	-0.139558	0.00957318
TC1000002592.mm.1	Nuak1	NM_001004363	0.103312	0.00958457
TC0600002054.mm.1	Gm13863	ENSMUST00000118782	-0.125972	0.00959495
TC0200004210.mm.1	Gm13866	ENSMUST00000118901	-0.142048	0.0096092
TC0400003572.mm.1	CK137956	NM_001134733	0.0835376	0.00965519
TC0300001261.mm.1	Gm4617	ENSMUST00000178993	-0.10773	0.00965628
TC0800002634.mm.1	N4bp1	NM_030563	0.080089	0.00967405
TC0500002156.mm.1	Gm16288	ENSMUST00000137940	-0.202399	0.00970136
TC1700000987.mm.1	St6gal2	NM_172829	0.141879	0.0097362
TC0700001689.mm.1	Xylt1	NM_175645	0.0982899	0.00977336
TC0700001132.mm.1	9330171B17Rik	ENSMUST00000035939	0.075675	0.00978549
TC0200003567.mm.1	Gm13532	ENSMUST00000120373	-0.271665	0.00979149
TC1900001694.mm.1	Zdhhc6	NM_001033573	-0.0713975	0.00980097
TC0900003052.mm.1	Bsn	NM_007567	0.160634	0.00982972
TC1500001067.mm.1	Nr4a1	NM_010444	0.472616	0.00983766
TC0X00002896.mm.1	Gm14913	ENSMUST00000120011	0.123448	0.00984643
TC0500003174.mm.1	Dtx1	NM_008052	0.113415	0.00986539
TC0700000557.mm.1	Clip3	NM_001081114	0.178409	0.00987161
TC1900000664.mm.1	Sfxn3	NM_001178012	0.151802	0.00987371
TC0100000627.mm.1	Pnkd	NM_001039509	0.109839	0.00988585
TC0X00000643.mm.1	Mamld1	NM_001081354	0.150857	0.00990654
TC0700000408.mm.1	9130221H12Rik	NR_046001	0.0959858	0.00990761
TC1700000643.mm.1	Atf6b	NM_017406	0.100102	0.00991887
TC0Y00000507.mm.1	Gm20849	ENSMUST00000178638	0.133848	0.00998214
TC0700004562.mm.1	Krtap5-1	ENSMUST00000106074	-0.0945577	0.00999279
