# Supplementary material for: Intermittent Ethanol during Adolescence Leads to Lasting Behavioral Changes in Adulthood and Alters Gene Expression and Histone Methylation in the PFC
Source: Front Mol Neurosci. 2017 Sep 26;10:307. doi: 10.3389/fnmol.2017.00307 (PMC5622951; doi:10.3389/fnmol.2017.00307)
Supplement: Supplementary file 6 [file Table_4.XLSX]

## Sheet: SuppTable3 adultGO
Supplemental Table 4: Gene Ontology Analysis of adult transcripts significantly altered by ethanol, sex or the interaction using limma analysis.
Main effect of treatment	ID	Name	p-value	q-value FDR B&H	Hit Count in Query List	Hit Count in Genome	Hit in Query List
GO: Molecular Function	GO:0008013	beta-catenin binding	0.000106	0.0467	9	83	DLG5,PRMT2,CARM1,LZIC,TCF7L1,BCL9L,KDM6B,PTPRU,SMAD7
GO: Molecular Function	GO:0000989	transcription factor activity, transcription factor binding	0.000124	0.0467	29	605	C1D,PRMT2,WDR77,CARM1,HIPK2,IFI16,CREBBP,TDP2,KLF7,ASCL1,NCOA1,ATF4,BCL9L,SOX12,HDAC4,NAB2,NACA,SRF,JUN,JUND,NEUROD2,RARA,HDAC5,KMT5A,DTX1,MED9,LIF,DYRK1B,HCFC1
Main effect of sex	ID	Name	p-value	q-value FDR B&H	Hit Count in Query List	Hit Count in Genome	Hit in Query List
GO: Molecular Function	GO:0003954	NADH dehydrogenase activity	3.379e-17	5.068e-15	13	48	NDUFA1,NDUFA4,NDUFA6,NDUFA7,NDUFA9,NDUFA10,NDUFB6,NDUFB7,NDUFB9,NDUFC1,NDUFS3,NDUFA13,NDUFAF1
GO: Molecular Function	GO:0016491	oxidoreductase activity	3.435e-09	2.576e-07	24	748	KDM5C,NDUFA1,NDUFA4,KDM5D,NDUFA6,NDUFA7,KDM6B,NDUFA9,NDUFA10,NDUFB6,NDUFB7,NDUFB9,NDUFC1,NDUFS3,GLRX,UQCRH,TXN2,KDM6A,UTY,SDHB,ENOX1,NDUFA13,NDUFAF1,UQCRQ
GO: Molecular Function	GO:0071558	histone demethylase activity (H3-K27 specific)	4.56e-06	0.0002931	3	5	KDM6B,KDM6A,UTY
GO: Molecular Function	GO:0032452	histone demethylase activity	7.154e-06	0.0004024	5	35	KDM5C,KDM5D,KDM6B,KDM6A,UTY
GO: Molecular Function	GO:0051537	2 iron, 2 sulfur cluster binding	2.774e-05	0.001248	4	23	CISD1,ISCA2,SDHB,CISD3
GO: Molecular Function	GO:0045543	gibberellin 2-beta-dioxygenase activity	9.391e-05	0.002641	4	31	KDM5C,KDM5D,KDM6B,KDM6A
GO: Molecular Function	GO:0004305	ethanolamine kinase activity	0.000357	0.008032	2	4	CHKA,ETNK1
GO: Molecular Function	GO:0032453	histone demethylase activity (H3-K4 specific)	0.0008834	0.01807	2	6	KDM5C,KDM5D
GO: Molecular Function	GO:0016706	oxidoreductase activity, acting on paired donors, with incorporation or reduction of molecular oxygen, 2-oxoglutarate as one donor, and incorporation of one atom each of oxygen into both donors	0.001222	0.02307	4	60	KDM5C,KDM5D,KDM6B,KDM6A
GO: Molecular Function	GO:0043184	vascular endothelial growth factor receptor 2 binding	0.00123	0.02307	2	7	PDCL3,VEGFA
GO: Molecular Function	GO:0051536	iron-sulfur cluster binding	0.001647	0.02851	4	65	CISD1,ISCA2,SDHB,CISD3
GO: Molecular Function	GO:0008121	ubiquinol-cytochrome-c reductase activity	0.002088	0.03355	2	9	UQCRH,UQCRQ
GO: Biological Process	GO:0022900	electron transport chain	1.853e-17	2.238e-14	18	134	ATP5O,NDUFA1,NDUFA4,NDUFA6,NDUFA7,NDUFA9,NDUFA10,NDUFB6,NDUFB7,NDUFB9,NDUFC1,NDUFS3,UQCRB,UQCRH,SDHB,NDUFA13,NDUFAF1,UQCRQ
GO: Biological Process	GO:0042775	mitochondrial ATP synthesis coupled electron transport	1.223e-16	9.849e-14	14	67	NDUFA1,NDUFA4,NDUFA6,NDUFA7,NDUFA9,NDUFA10,NDUFB6,NDUFB7,NDUFB9,NDUFC1,NDUFS3,UQCRB,UQCRH,NDUFAF1
GO: Biological Process	GO:0045333	cellular respiration	2.146e-15	8.636e-13	19	203	ATP5O,CISD1,NDUFA1,NDUFA4,NDUFA6,NDUFA7,NDUFA9,NDUFA10,NDUFB6,NDUFB7,NDUFB9,NDUFC1,NDUFS3,UQCRB,UQCRH,SDHB,NDUFA13,NDUFAF1,UQCRQ
GO: Biological Process	GO:0072521	purine-containing compound metabolic process	4.601e-12	5.134e-10	25	586	HINT1,ATP5O,NDUFA1,NDUFA4,NDUFA6,NDUFA7,PDE10A,NDUFA9,NDUFA10,NDUFB6,NDUFB7,NDUFB9,NDUFC1,NDUFS3,IER3,UQCRB,UQCRH,VEGFA,DDIT4,OGT,OAS1,TBL1XR1,APIP,NDUFAF1,PRKAG1
GO: Biological Process	GO:0071557	histone H3-K27 demethylation	9.312e-06	0.0007028	3	6	KDM6B,KDM6A,UTY
GO: Biological Process	GO:0070076	histone lysine demethylation	1.133e-05	0.0008292	5	38	KDM5C,KDM5D,KDM6B,KDM6A,UTY
GO: Biological Process	GO:0090050	positive regulation of cell migration involved in sprouting angiogenesis	2.577e-05	0.001682	3	8	SRPX2,VEGFA,CIB1
GO: Biological Process	GO:0048511	rhythmic process	0.0001338	0.008288	11	361	KDM5C,NFIL3,HES7,ALB,VEGFA,OGT,ENOX1,CASP1,ID2,KLF10,RORB
GO: Biological Process	GO:0006110	regulation of glycolytic process	0.0001578	0.009529	4	35	IER3,DDIT4,OGT,PRKAG1
GO: Biological Process	GO:0009166	nucleotide catabolic process	0.0002092	0.01175	6	108	HINT1,PDE10A,IER3,DDIT4,OGT,PRKAG1
GO: Biological Process	GO:0042752	regulation of circadian rhythm	0.0002941	0.01578	6	115	KDM5C,ALB,CASP1,ID2,KLF10,RORB
GO: Biological Process	GO:1903008	organelle disassembly	0.0005442	0.02577	8	235	C8orf59,ZNF189,NDUFB9,GABARAPL1,YIPF1,PLK3,TOMM7,PPY
GO: Biological Process	GO:0016570	histone modification	0.0006655	0.03032	11	436	KDM5C,KDM5D,KDM6B,ZNHIT1,KDM6A,UTY,VEGFA,OGT,BAZ1B,TBL1XR1,SETD2
GO: Biological Process	GO:0098780	response to mitochondrial depolarisation	0.0007181	0.03153	6	136	C8orf59,ZNF189,NDUFB9,YIPF1,TOMM7,PPY
GO: Biological Process	GO:0043467	regulation of generation of precursor metabolites and energy	0.001004	0.03912	5	97	CISD1,IER3,DDIT4,OGT,PRKAG1
GO: Biological Process	GO:0016568	chromatin modification	0.001236	0.04652	13	621	SOX9,SAP18,KDM5C,KDM5D,KDM6B,ZNHIT1,KDM6A,UTY,VEGFA,OGT,BAZ1B,TBL1XR1,SETD2
GO: Cellular Component	GO:0005746	mitochondrial respiratory chain	4.047e-19	5.281e-17	16	74	NDUFA1,NDUFA4,NDUFA6,NDUFA7,NDUFA9,NDUFA10,NDUFB6,NDUFB7,NDUFB9,NDUFC1,NDUFS3,UQCRB,UQCRH,SDHB,NDUFA13,NDUFAF1
GO: Cellular Component	GO:0098800	inner mitochondrial membrane protein complex	1.1e-17	4.101e-16	17	109	ATP5O,NDUFA1,NDUFA4,NDUFA6,NDUFA7,NDUFA9,NDUFA10,NDUFB6,NDUFB7,NDUFB9,NDUFC1,NDUFS3,IMMP1L,UQCRB,SDHB,NDUFA13,NDUFAF1
GO: Cellular Component	GO:1990204	oxidoreductase complex	9.565e-16	2.496e-14	15	96	NDUFA1,NDUFA4,NDUFA6,NDUFA7,NDUFA9,NDUFA10,NDUFB6,NDUFB7,NDUFB9,NDUFC1,NDUFS3,UQCRB,SDHB,NDUFA13,NDUFAF1
GO: Cellular Component	GO:0005740	mitochondrial envelope	2.28e-09	5.409e-08	24	726	ATP5O,CISD1,NDUFA1,NDUFA4,NDUFA6,NDUFA7,NDUFA9,NDUFA10,NDUFB6,NDUFB7,NDUFB9,NDUFC1,NDUFS3,DDX3X,GLRX,IMMP1L,UQCRB,UQCRH,SDHB,TOMM7,NDUFA13,NDUFAF1,RNF5,UQCRQ
GO: Cellular Component	GO:0005743	mitochondrial inner membrane	1.391e-08	2.793e-07	19	500	ATP5O,NDUFA1,NDUFA4,NDUFA6,NDUFA7,NDUFA9,NDUFA10,NDUFB6,NDUFB7,NDUFB9,NDUFC1,NDUFS3,IMMP1L,UQCRB,UQCRH,SDHB,NDUFA13,NDUFAF1,UQCRQ
Interaction between treatment and sex	ID	Name	p-value	q-value FDR B&H	Hit Count in Query List	Hit Count in Genome	Hit in Query List
GO: Molecular Function	GO:0005543	phospholipid binding	0.00011	0.0258	11	372	FABP1,SNX12,ARAP2,PON1,APOA2,APOB,APOC1,CPS1,APOH,OTC,PLA2G4C
GO: Molecular Function	GO:0016743	carboxyl- or carbamoyltransferase activity	0.000165	0.0258	2	3	CPS1,OTC
GO: Molecular Function	GO:0004857	enzyme inhibitor activity	0.000178	0.0258	11	393	SERPINA3,SERPINA1,BST2,ANGPTL3,AHSG,C3,FLRT2,PZP,CST9,APOA2,APOC1
GO: Molecular Function	GO:0008289	lipid binding	0.000204	0.0258	15	691	GC,FABP1,FABP3,C3,ALB,SNX12,ARAP2,PON1,APOA2,APOB,APOC1,CPS1,APOH,OTC,PLA2G4C
GO: Molecular Function	GO:0055102	lipase inhibitor activity	0.000305	0.0258	3	18	ANGPTL3,APOA2,APOC1
GO: Molecular Function	GO:0005504	fatty acid binding	0.000412	0.0258	4	47	FABP1,FABP3,ALB,APOC1
GO: Biological Process	GO:0006641	triglyceride metabolic process	2.87e-09	5.54e-06	12	158	CYP2E1,FABP1,FABP3,ANGPTL3,C3,APOA2,APOB,APOC1,CPS1,APOH,TBL1XR1,RGN
GO: Biological Process	GO:0046503	glycerolipid catabolic process	6.92e-09	5.54e-06	8	54	FABP1,FABP3,APOA2,APOB,APOC1,CPS1,APOH,PLA2G4C
GO: Biological Process	GO:0046486	glycerolipid metabolic process	2.92e-07	0.000187	15	391	CYP2E1,FABP1,FABP3,ANGPTL3,C3,DRD2,PON1,APOA2,APOB,APOC1,CPS1,APOH,TBL1XR1,RGN,PLA2G4C
GO: Biological Process	GO:0031639	plasminogen activation	4.3e-07	0.000229	5	21	FGA,FGB,FGG,CPB2,APOH
GO: Biological Process	GO:0046464	acylglycerol catabolic process	7.15e-07	0.000286	6	42	FABP1,FABP3,APOA2,APOB,CPS1,APOH
GO: Biological Process	GO:0019216	regulation of lipid metabolic process	8.96e-07	0.000319	13	317	SERPINA3,FABP1,FABP3,BMP2,ANGPTL3,C3,APOA2,APOB,APOC1,APOH,TBL1XR1,RGN,PDE8B
GO: Biological Process	GO:0006954	inflammatory response	1.14e-06	0.000366	19	689	HDAC9,SERPINA3,RPS6KA5,CDK19,CHRNA7,BMP2,SERPINA1,KCNJ10,FGA,C1QBP,AHSG,C3,CHST2,REL,APOA2,PLA2G4C,HAMP,IL5,CD276
GO: Biological Process	GO:0044242	cellular lipid catabolic process	2.87e-06	0.000707	10	199	FABP1,FABP3,ANGPTL3,MCEE,APOA2,APOB,APOC1,CPS1,APOH,PLA2G4C
GO: Biological Process	GO:0008202	steroid metabolic process	5.12e-06	0.00109	12	315	CYP2E1,CYP3A5,GC,BMP2,ANGPTL3,HSD3B1,ALB,PON1,APOA2,APOB,APOC1,PDE8B
GO: Biological Process	GO:0051093	negative regulation of developmental process	1.28e-05	0.00227	20	890	HDAC9,INHBA,RC3H1,DCC,PDCD4,NRARP,BMP2,AP1AR,BRCA2,AHSG,WNT1,CPB2,APOH,RGN,ARNTL,MKX,CTLA4,MAPK11,OLIG2,GDF11
GO: Biological Process	GO:0010876	lipid localization	1.7e-05	0.00287	12	355	INHBA,FABP1,FABP3,ANGPTL3,C3,ALB,DRD2,PON1,APOA2,APOB,APOC1,APOH
GO: Biological Process	GO:0016042	lipid catabolic process	2.07e-05	0.00332	11	304	FABP1,FABP3,ANGPTL3,MCEE,APOA2,APOB,APOC1,CPS1,APOH,TBL1XR1,PLA2G4C
GO: Biological Process	GO:1900024	regulation of substrate adhesion-dependent cell spreading	2.49e-05	0.00379	5	46	AP1AR,FGA,C1QBP,FGB,FGG
GO: Biological Process	GO:0031100	organ regeneration	3.01e-05	0.00438	6	79	FGA,WNT1,APOA2,CPB2,APOH,RGN
GO: Biological Process	GO:1903034	regulation of response to wounding	3.56e-05	0.00462	13	446	CDK19,CHRNA7,VPS33B,FGA,C1QBP,FGB,AHSG,C3,FGG,CPB2,APOH,HAMP,CD276
GO: Biological Process	GO:0045861	negative regulation of proteolysis	3.32e-05	0.00462	12	380	SERPINA3,FABP1,SERPINA1,BST2,AHSG,C3,PZP,PIH1D1,SNX12,WNT1,CST9,CPB2
GO: Biological Process	GO:0034116	positive regulation of heterotypic cell-cell adhesion	4.92e-05	0.00543	3	10	FGA,FGB,FGG
GO: Biological Process	GO:1903035	negative regulation of response to wounding	5.49e-05	0.00586	8	174	CHRNA7,FGA,FGB,FGG,CPB2,APOH,HAMP,CD276
GO: Biological Process	GO:0030193	regulation of blood coagulation	6.3e-05	0.0063	6	90	VPS33B,FGA,FGB,FGG,CPB2,APOH
GO: Biological Process	GO:0070374	positive regulation of ERK1 and ERK2 cascade	6.71e-05	0.00631	8	179	DCC,BMP2,JUN,FGA,FGB,C3,FGG,DRD2
GO: Biological Process	GO:0050994	regulation of lipid catabolic process	6.53e-05	0.00631	5	56	FABP1,ANGPTL3,APOA2,APOC1,APOH
GO: Biological Process	GO:0048732	gland development	7.52e-05	0.00687	13	480	GC,BMP2,JUN,BRCA2,FGA,PLAG1,DRD2,WNT1,UPRT,CPB2,CPS1,RGN,OTC
GO: Biological Process	GO:0032102	negative regulation of response to external stimulus	9.07e-05	0.00784	10	297	CHRNA7,FGA,C1QBP,FGB,FGG,DRD2,CPB2,APOH,HAMP,CD276
GO: Biological Process	GO:1900026	positive regulation of substrate adhesion-dependent cell spreading	9.65e-05	0.00812	4	32	FGA,C1QBP,FGB,FGG
GO: Biological Process	GO:0045834	positive regulation of lipid metabolic process	0.00013	0.00994	7	147	FABP1,FABP3,ANGPTL3,APOA2,APOC1,APOH,RGN
GO: Biological Process	GO:0002526	acute inflammatory response	0.00013	0.00994	7	147	SERPINA3,SERPINA1,FGA,C1QBP,AHSG,C3,APOA2
GO: Biological Process	GO:0006631	fatty acid metabolic process	0.00014	0.0101	11	376	CYP2E1,FABP1,FABP3,ANGPTL3,C3,MCEE,APOA2,APOC1,CRYL1,RGN,PLA2G4C
GO: Biological Process	GO:0070372	regulation of ERK1 and ERK2 cascade	0.00014	0.0101	9	254	DCC,BMP2,JUN,FGA,FGB,C3,FGG,DRD2,DUSP3
GO: Biological Process	GO:0046890	regulation of lipid biosynthetic process	0.000148	0.0101	7	150	FABP3,BMP2,C3,APOB,APOC1,RGN,PDE8B
GO: Biological Process	GO:0001889	liver development	0.000142	0.0101	7	149	JUN,FGA,WNT1,CPB2,CPS1,RGN,OTC
GO: Biological Process	GO:0043086	negative regulation of catalytic activity	0.000148	0.0101	18	895	SERPINA3,PDCD4,FABP1,SERPINA1,BST2,PCDH11X,ANGPTL3,AHSG,C3,FLRT2,PZP,PIH1D1,DRD2,DUSP3,CST9,APOA2,APOC1,RGN
GO: Biological Process	GO:0072376	protein activation cascade	0.000165	0.0107	6	107	FGA,C1QBP,FGB,C3,FGG,APOH
GO: Biological Process	GO:0006869	lipid transport	0.000167	0.0107	10	320	INHBA,FABP1,FABP3,ALB,DRD2,PON1,APOA2,APOB,APOC1,APOH
GO: Biological Process	GO:0010466	negative regulation of peptidase activity	0.000177	0.0111	9	262	SERPINA3,FABP1,SERPINA1,BST2,AHSG,C3,PZP,PIH1D1,CST9
GO: Biological Process	GO:0046470	phosphatidylcholine metabolic process	0.00019	0.0115	5	70	FABP3,PON1,APOA2,APOC1,PLA2G4C
GO: Biological Process	GO:0000165	MAPK cascade	0.000203	0.012	18	918	RPS6KA5,INHBA,DCC,PDCD4,CHRNA7,BMP2,JUN,FGA,FGB,C3,FGG,DRD2,DUSP3,PAK7,SH2D3C,MAPK11,GDF11,IL5
GO: Biological Process	GO:0060192	negative regulation of lipase activity	0.000222	0.0127	3	16	ANGPTL3,APOA2,APOC1
GO: Biological Process	GO:0009395	phospholipid catabolic process	0.000234	0.0129	4	40	ANGPTL3,APOA2,APOC1,PLA2G4C
GO: Biological Process	GO:0097421	liver regeneration	0.000268	0.0143	3	17	FGA,CPB2,RGN
GO: Biological Process	GO:0090207	regulation of triglyceride metabolic process	0.000283	0.0149	4	42	C3,APOH,TBL1XR1,RGN
GO: Biological Process	GO:0045620	negative regulation of lymphocyte differentiation	0.000339	0.016	4	44	INHBA,RC3H1,NRARP,CTLA4
GO: Biological Process	GO:0033344	cholesterol efflux	0.000339	0.016	4	44	PON1,APOA2,APOB,APOC1
GO: Biological Process	GO:0022407	regulation of cell-cell adhesion	0.000315	0.016	11	413	RC3H1,NRARP,BMP2,VPS33B,FGA,FGB,FGG,WNT1,DUSP3,CTLA4,CD276
GO: Biological Process	GO:0097305	response to alcohol	0.000382	0.0175	10	355	CYP2E1,INHBA,GC,CHRNA7,BRCA2,FGA,C3,CA3,DRD2,CPS1
GO: Biological Process	GO:0034114	regulation of heterotypic cell-cell adhesion	0.000378	0.0175	3	19	FGA,FGB,FGG
GO: Biological Process	GO:0044106	cellular amine metabolic process	0.000396	0.0179	8	232	FABP3,BHMT,PON1,APOA2,APOC1,CPS1,OTC,PLA2G4C
GO: Biological Process	GO:1901615	organic hydroxy compound metabolic process	0.000404	0.0179	13	570	GC,TTR,CHRNA7,FABP3,BMP2,ANGPTL3,ALB,DRD2,PON1,APOA2,APOB,APOC1,PLA2G4C
GO: Biological Process	GO:0010810	regulation of cell-substrate adhesion	0.00045	0.0189	7	180	AP1AR,FGA,C1QBP,FGB,FGG,ABI3BP,WNT1
GO: Biological Process	GO:0055081	anion homeostasis	0.000438	0.0189	4	47	FABP3,ANGPTL3,CPS1,OTC
GO: Biological Process	GO:0032225	regulation of synaptic transmission, dopaminergic	0.000442	0.0189	3	20	NAT8L,CHRNA7,DRD2
GO: Biological Process	GO:0001818	negative regulation of cytokine production	0.000432	0.0189	8	235	RPS6KA5,INHBA,CHRNA7,BST2,C1QBP,REL,APOA2,CD276
GO: Biological Process	GO:0050878	regulation of body fluid levels	0.000495	0.0203	15	739	GC,ADCY8,SERPINA1,VPS33B,FGA,C1QBP,FGB,C3,ALB,FGG,DRD2,UPRT,CPB2,APOB,APOH
GO: Biological Process	GO:0097164	ammonium ion metabolic process	0.00053	0.0207	7	185	CHRNA7,FABP3,DRD2,PON1,APOA2,APOC1,PLA2G4C
GO: Biological Process	GO:0002576	platelet degranulation	0.000523	0.0207	5	87	SERPINA1,FGA,FGB,ALB,FGG
GO: Biological Process	GO:0051250	negative regulation of lymphocyte activation	0.000575	0.0214	6	135	INHBA,RC3H1,NRARP,DUSP3,CTLA4,CD276
GO: Biological Process	GO:0031099	regeneration	0.000583	0.0214	7	188	JUN,FGA,WNT1,APOA2,CPB2,APOH,RGN
GO: Biological Process	GO:0034377	plasma lipoprotein particle assembly	0.000591	0.0215	3	22	APOA2,APOB,APOC1
GO: Biological Process	GO:0031347	regulation of defense response	0.000638	0.0227	16	840	RPS6KA5,CDK19,CHRNA7,FABP1,JUN,HPX,C1QBP,AHSG,C3,DRD2,AP1S3,DUSP3,HAMP,MAPK11,SLC25A19,CD276
GO: Biological Process	GO:0006953	acute-phase response	0.000646	0.0227	4	52	SERPINA3,SERPINA1,FGA,AHSG
GO: Biological Process	GO:0043408	regulation of MAPK cascade	0.000663	0.0231	16	843	INHBA,DCC,PDCD4,CHRNA7,BMP2,JUN,FGA,FGB,C3,FGG,DRD2,DUSP3,PAK7,MAPK11,GDF11,IL5
GO: Biological Process	GO:0019218	regulation of steroid metabolic process	0.00071	0.0239	5	93	BMP2,APOA2,APOB,APOC1,PDE8B
GO: Biological Process	GO:0015850	organic hydroxy compound transport	0.000701	0.0239	8	253	NAT8L,CHRNA7,ALB,DRD2,PON1,APOA2,APOB,APOC1
GO: Biological Process	GO:0006576	cellular biogenic amine metabolic process	0.000769	0.0248	7	197	FABP3,PON1,APOA2,APOC1,CPS1,OTC,PLA2G4C
GO: Biological Process	GO:0010038	response to metal ion	0.000846	0.026	9	325	JUN,FGA,FGB,C3,FGG,DRD2,CPS1,OTC,HAMP
GO: Biological Process	GO:0006066	alcohol metabolic process	0.000906	0.0274	10	397	GC,TTR,FABP3,BMP2,ANGPTL3,PON1,APOA2,APOB,APOC1,PLA2G4C
GO: Biological Process	GO:0070527	platelet aggregation	0.000915	0.0274	4	57	VPS33B,FGA,FGB,FGG
GO: Biological Process	GO:0050868	negative regulation of T cell activation	0.000942	0.0279	5	99	RC3H1,NRARP,DUSP3,CTLA4,CD276
GO: Biological Process	GO:0008285	negative regulation of cell proliferation	0.000985	0.0289	14	708	INHBA,RC3H1,FABP3,BMP2,JUN,BRCA2,DRD2,CPB2,APOH,RGN,CTLA4,MAPK11,GDF11,CD276
GO: Biological Process	GO:0007612	learning	0.00107	0.0308	6	152	CHRNA7,JUN,DRD2,PAK7,PDE8B,SORCS3
GO: Biological Process	GO:0016485	protein processing	0.00107	0.0308	9	336	FGA,C1QBP,FGB,C3,FGG,SNX12,VPS37A,CPB2,APOH
GO: Biological Process	GO:0002683	negative regulation of immune system process	0.00109	0.0312	10	407	INHBA,RC3H1,NRARP,BST2,C1QBP,DRD2,DUSP3,APOA2,CTLA4,CD276
GO: Biological Process	GO:0010565	regulation of cellular ketone metabolic process	0.00131	0.0353	7	216	FABP1,FABP3,BHMT,BMP2,SDHAF3,APOC1,RGN
GO: Biological Process	GO:0007219	Notch signaling pathway	0.00131	0.0353	7	216	HDAC9,TNRC6B,NRARP,BMP2,DTX4,WNT1,TBL1XR1
GO: Biological Process	GO:0060395	SMAD protein signal transduction	0.00133	0.0353	4	63	INHBA,BMP2,JUN,GDF11
GO: Biological Process	GO:0006959	humoral immune response	0.00135	0.0354	7	217	BST2,HPX,FGA,C1QBP,FGB,C3,CST9
GO: Biological Process	GO:0030100	regulation of endocytosis	0.00146	0.038	7	220	AHSG,C3,SNX12,DRD2,APOC1,HAMP,RSPO1
GO: Biological Process	GO:0010811	positive regulation of cell-substrate adhesion	0.00151	0.0389	5	110	FGA,C1QBP,FGB,FGG,ABI3BP
GO: Biological Process	GO:1903524	positive regulation of blood circulation	0.00157	0.0396	5	111	CHRNA7,FGA,FGB,FGG,CPS1
GO: Biological Process	GO:0060627	regulation of vesicle-mediated transport	0.00173	0.043	10	433	FGA,FGB,AHSG,C3,FGG,SNX12,DRD2,APOC1,HAMP,RSPO1
GO: Biological Process	GO:0030162	regulation of proteolysis	0.00172	0.043	14	751	SERPINA3,FABP1,SERPINA1,BST2,C1QBP,AHSG,C3,PZP,PIH1D1,SNX12,WNT1,CST9,CPB2,RGN
GO: Biological Process	GO:0042493	response to drug	0.00198	0.0444	10	441	CYP2E1,INHBA,FABP3,JUN,MGST1,DRD2,APOA2,CPB2,CPS1,OTC
GO: Biological Process	GO:2000257	regulation of protein activation cascade	0.00197	0.0444	3	33	FGA,C1QBP,C3
GO: Biological Process	GO:0045581	negative regulation of T cell differentiation	0.00197	0.0444	3	33	RC3H1,NRARP,CTLA4
GO: Biological Process	GO:0034166	toll-like receptor 10 signaling pathway	0.00187	0.0444	4	69	RPS6KA5,JUN,DUSP3,MAPK11
GO: Biological Process	GO:0060191	regulation of lipase activity	0.00213	0.0456	5	119	ADCY8,ANGPTL3,APOA2,APOC1,APOH
GO: Biological Process	GO:0075733	intracellular transport of virus	0.00215	0.0456	3	34	BST2,VPS37A,THOC6
GO: Biological Process	GO:0050708	regulation of protein secretion	0.00215	0.0456	10	446	FGA,FGB,FGG,DRD2,APOA2,ARNTL,PDE8B,MAPK11,IL5,CD276
GO: Biological Process	GO:0032689	negative regulation of interferon-gamma production	0.00215	0.0456	3	34	INHBA,C1QBP,CD276
GO: Biological Process	GO:0050869	negative regulation of B cell activation	0.00215	0.0456	3	34	INHBA,RC3H1,CTLA4
GO: Biological Process	GO:0046434	organophosphate catabolic process	0.00219	0.0461	6	175	ANGPTL3,PON1,APOA2,APOC1,PLA2G4C,PDE8B
GO: Biological Process	GO:0007613	memory	0.00221	0.0463	5	120	ADCY8,CHRNA7,DRD2,PAK7,SORCS3
GO: Biological Process	GO:0050714	positive regulation of protein secretion	0.00233	0.0478	7	239	FGA,FGB,FGG,DRD2,MAPK11,IL5,CD276
GO: Biological Process	GO:0042632	cholesterol homeostasis	0.00241	0.0484	4	74	FABP3,ANGPTL3,APOA2,APOB
GO: Biological Process	GO:0002697	regulation of immune effector process	0.00245	0.0484	10	454	RC3H1,FABP1,BST2,HPX,C1QBP,C3,AP1S3,APOA2,SLC25A19,IL5
GO: Biological Process	GO:0031098	stress-activated protein kinase signaling cascade	0.00254	0.0493	8	310	RPS6KA5,PDCD4,BMP2,JUN,DUSP3,PAK7,SH2D3C,MAPK11
GO: Cellular Component	GO:0072562	blood microparticle	6.58e-10	1.71e-07	12	143	SERPINA3,GC,HPX,FGA,FGB,AHSG,C3,ALB,FGG,PZP,PON1,APOA2
GO: Cellular Component	GO:0031983	vesicle lumen	3.34e-06	0.000217	7	86	SERPINA1,HPX,FGA,FGB,ALB,FGG,APOB
GO: Cellular Component	GO:1990777	lipoprotein particle	1.08e-05	0.000358	5	40	PON1,APOA2,APOB,APOC1,APOH
GO: Cellular Component	GO:0034385	triglyceride-rich lipoprotein particle	1.25e-05	0.000358	4	20	APOA2,APOB,APOC1,APOH
GO: Cellular Component	GO:0031093	platelet alpha granule lumen	2.67e-05	0.000632	5	48	SERPINA1,FGA,FGB,ALB,FGG
GO: Cellular Component	GO:0005577	fibrinogen complex	3.18e-05	0.000688	3	9	FGA,FGB,FGG
