# Supplementary material for: Intermittent Ethanol during Adolescence Leads to Lasting Behavioral Changes in Adulthood and Alters Gene Expression and Histone Methylation in the PFC
Source: Front Mol Neurosci. 2017 Sep 26;10:307. doi: 10.3389/fnmol.2017.00307 (PMC5622951; doi:10.3389/fnmol.2017.00307)
Supplement: Supplementary file 7 [file Table_5.XLSX]

## Sheet: SuppTable4 Sscore genelist
Supplemental Table 5: Adolescent and adult transcripts significantly altered by ethanol using S-score analysis at FDR < 0.05.
P43 Sscore Transcript Cluster	GeneSymbol	ReferenceNo.	Avg. S-score	q-value (%)		P66 Sscore Transcript Cluster	GeneSymbol	ReferenceNo.	Avg. S-score	q-value (%)		P43 & P66 Sscore intersection Transcript Cluster	GeneSymbol	ReferenceNo.	Avg. S-score	q-value (%)
TC0100000467.mm.1	Nbeal1	NM_173444	-2.41974	0		TC0700004193.mm.1	Zp2	NM_011775	0.578245	0		TC0600003148.mm.1	Cd9	NM_007657	-1.04952	0.824267
TC0100001563.mm.1	1700084C01Rik	NM_001033185	-0.933997	0		TC0300000905.mm.1	Hormad1	NM_001289532	0.408515	0		TC0400001661.mm.1	Ifnlr1	NM_174851	0.564133	1.30147
TC0100002141.mm.1	Zfp451	NM_133817	-1.60246	0		TC1100002789.mm.1	Nmur2	NM_153079	0.303619	0		TC0600001354.mm.1	Slc25a18	NM_001081048	-1.19616	1.30147
TC0200003266.mm.1	1700084E18Rik	NR_028299	0.409987	0		TC0Y00000302.mm.1	Gm21539	XM_003689037	0.506152	0		TC1100000816.mm.1	Tvp23b	NM_026210	-0.561291	1.478
TC0300000903.mm.1	Ctss	NM_001267695	-1.27225	0		TC0200002210.mm.1	Cst10	NM_021405	0.375067	0		TC0300001645.mm.1	Zfand1	NM_025512	-0.992231	1.50686
TC0300001110.mm.1	AI504432	NR_033498	-0.887215	0		TC0200001840.mm.1	4933406J08Rik	NM_028914	0.608105	0		TC1400000036.mm.1	Gm8297	XM_986074	-0.584409	1.50834
TC0300002054.mm.1	P2ry12	NM_027571	-0.979007	0		TC0800001487.mm.1	Il17c	NM_145834	0.641612	0		TC1400001408.mm.1	Gm21103	XM_003688920	-0.492059	1.51023
TC0300002869.mm.1	Usp53	NM_133857	-1.05426	0		TC0100003050.mm.1	Il19	NM_001009940	0.727942	0		TC1500001979.mm.1	Ttll12	NM_183017	0.817385	1.67866
TC0400000834.mm.1	Snapc3	NM_029949	-1.68496	0		TC0300001708.mm.1	Agtr1b	NM_175086	0.511651	0		TC0100001651.mm.1	Fmn2	NM_019445	-1.56565	1.69638
TC0400001064.mm.1	Mier1	NM_001039081	-1.39304	0		TC0900000109.mm.1	Gm15586	ENSMUST00000121218	0.420513	0		TC1100001197.mm.1	Rnf135	NM_028019	-0.365585	1.77248
TC0400001105.mm.1	Usp24	NM_183225	-2.36387	0		TC0700004561.mm.1	Gm4559	NM_001199309	0.813253	0		TC1200000806.mm.1	Ptgr2	NM_001252625	-1.22469	1.79006
TC0400001147.mm.1	Zcchc11	NM_175472	-2.39864	0		TC0300000573.mm.1	Gm20690	ENSMUST00000177341	0.551222	0		TC1400000016.mm.1	Gm3029	XM_001475780	-0.490754	1.79498
TC0400003627.mm.1	Tinagl1	NM_001168333	1.0546	0		TC0500002799.mm.1	Paqr3	NM_198422	-1.09843	0		TC0900001381.mm.1	Mon1a	NM_028369	0.6492	1.8546
TC0500002790.mm.1	Cnot6l	NM_001285511	-1.57289	0		TC1000003146.mm.1	Myl6b	NM_172259	-1.16702	0		TC0500001546.mm.1	Gatsl2	NM_030719	1.08889	1.96709
TC0500002889.mm.1	Gm10047	ENSMUST00000069263	-0.725785	0		TC0X00001538.mm.1	Iqsec2	NM_001005475	-1.55783	0		TC1400000029.mm.1	Gm8159	XM_984543	-0.52133	1.97824
TC0600000078.mm.1	Phf14	NM_001168382	-1.36301	0		TC0100000858.mm.1	Agap1	NM_001037136	-1.77545	0		TC1900000635.mm.1	Cutc	NM_001113562	-0.346423	2.49681
TC0600002305.mm.1	Tril	NM_025817	-1.09748	0		TC0X00000072.mm.1	Kcnd1	NM_008423	-1.3393	0		TC1300000280.mm.1	Tdp2	NM_019551	-0.564072	2.50167
TC0700000946.mm.1	Atp10a	NM_009728	2.11712	0		TC0500001783.mm.1	Wasf3	NM_145155	-1.15033	0		TC1500001988.mm.1	Ldoc1l	NM_177630	0.480164	2.6234
TC0700001872.mm.1	B230325K18Rik	XR_105167	-0.762442	0		TC1900000386.mm.1	Apba1	NM_177034	-1.40729	0		TC0700000081.mm.1	Olfr1336	NM_146915	0.516512	2.6234
TC0700003622.mm.1	Hdgfrp3	NM_013886	-1.11511	0		TC0800003007.mm.1	1700030J22Rik	NM_027103	-0.820362	0		TC0X00000662.mm.1	Cnga2	NM_007724	0.646802	2.6234
TC0800000991.mm.1	Gpt2	NM_173866	1.02256	0		TC1900000703.mm.1	Trim8	NM_053100	-1.67492	0		TC0500001577.mm.1	Bcl7b	NM_009745	0.390093	2.6234
TC0900000664.mm.1	Ireb2	NM_022655	-1.76664	0		TC0800001212.mm.1	E2f4	NM_148952	-1.59688	0		TC0400001633.mm.1	Slc30a2	NM_001039677	0.747653	2.6234
TC0900001695.mm.1	Gria4	NM_001113180	-1.84748	0		TC0800000786.mm.1	Babam1	NM_026636	-1.28685	0		TC0900001650.mm.1	Zfp105	NM_009544	-0.571126	2.67573
TC0900002305.mm.1	Atm	NM_007499	-1.30607	0		TC0800000874.mm.1	Zfp827	NM_178267	-1.53987	0		TC0800002160.mm.1	Primpol	NM_001001184	-0.576665	2.79223
TC0X00001612.mm.1	Rps6ka3	NM_148945	-2.30646	0		TC1700000641.mm.1	Prrt1	NM_030890	-1.70501	0		TC0200003703.mm.1	Ccdc173	NM_001077684	-0.45677	2.83137
TC0X00002867.mm.1	Hdx	NM_001080549	-1.07162	0		TC0500001546.mm.1	Gatsl2	NM_030719	-1.46329	0		TC1200000636.mm.1	Mnat1	NM_008612	-0.520968	3.04088
TC0X00003075.mm.1	Tsc22d3	NM_001077364	1.11363	0		TC1300002041.mm.1	Sncb	NM_033610	-1.40464	0		TC1200000206.mm.1	Mboat2	NM_001083341	-1.10889	3.04088
TC1000002269.mm.1	Tet1	NM_001253857	-1.57151	0		TC0300000716.mm.1	Mef2d	NM_133665	-2.12595	0		TC0100000044.mm.1	Sgk3	NM_001037759	-0.519261	3.04088
TC1000002686.mm.1	Nedd1	NM_008682	-0.581027	0		TC0700000800.mm.1	Shank1	NM_001034115	-2.55481	0		TC0100001859.mm.1	Slc30a1	NM_009579	-0.760868	3.16593
TC1100000324.mm.1	Cpeb4	NM_026252	-2.18711	0		TC0700000276.mm.1	Nova2	NM_001029877	-1.13697	0		TC0200005400.mm.1	Hrh3	NM_133849	1.44274	3.28329
TC1100001763.mm.1	Gm11653	ENSMUST00000119992	-0.99231	0		TC0100003586.mm.1	Ackr1	NM_010045	-0.920494	0		TC1100000118.mm.1	Gm11992	NM_001037928	0.401195	3.36906
TC1200000528.mm.1	Fancm	NM_178912	-1.93163	0		TC0700004642.mm.1	Samd4b	NM_175021	-1.83823	0		TC1400000024.mm.1	Gm3159	XM_001476172	-0.519911	3.36906
TC1200000678.mm.1	Zbtb1	NM_178744	-1.52522	0		TC0700000007.mm.1	Cacng7	NM_133189	-1.10795	0		TC1400001855.mm.1	Gm17154	ENSMUST00000165748	0.438938	3.52436
TC1200001976.mm.1	Pigh	NM_029988	0.668984	0		TC0500001300.mm.1	Ksr2	NM_001114545	-1.77031	0		TC0600001834.mm.1	Dlx5	NM_010056	0.483042	3.52436
TC1300002538.mm.1	Marveld2	NM_001038602	0.592345	0		TC0700001345.mm.1	Gab2	NM_001162477	-0.893447	0		TC0600003287.mm.1	Tas2r115	NM_207020	-0.23268	3.86834
TC1300002588.mm.1	Erbb2ip	NM_001005868	-3.00895	0		TC0100003129.mm.1	Nav1	NM_173437	-1.82201	0		TC0600001790.mm.1	Calcr	NM_001042725	0.561527	3.91971
TC1400001687.mm.1	Ankrd28	NM_001024604	-2.63976	0		TC0500003066.mm.1	Git2	NM_001077359	-1.1557	0		TC1700001870.mm.1	Zfp101	NM_009542	-0.948929	3.91971
TC1400002855.mm.1	Gm10338	XM_001478071	-0.527151	0		TC1100001965.mm.1	Tnrc6c	NM_198022	-1.42339	0		TC0700002267.mm.1	Gm3585	ENSMUST00000173438	-0.350047	4.2188
TC1400002868.mm.1	Lats2	NM_015771	0.890612	0		TC0X00001558.mm.1	Ubqln2	NM_018798	-1.06316	0		TC0600002109.mm.1	Hipk2	NM_001136065	-1.42386	4.31495
TC1600001248.mm.1	Fopnl	NM_025345	-0.733623	0		TC0700002414.mm.1	Sepw1	NM_009156	-1.1224	0		TC0300001708.mm.1	Agtr1b	NM_175086	0.413647	4.60697
TC1700001847.mm.1	Zfp871	NM_172458	-1.07352	0		TC0700001417.mm.1	Fam168a	NM_178764	-1.46057	0		TC1100000235.mm.1	Fam161a	NM_028672	0.588464	4.64532
TC1800000324.mm.1	Igip	NM_001267796	-1.71038	0		TC0700003414.mm.1	Fam189a1	NM_183087	-1.91706	0		TC0X00000689.mm.1	Dusp9	NM_029352	0.579401	4.64532
TC1800000564.mm.1	Gramd3	NM_026240	-0.805995	0		TC0600001834.mm.1	Dlx5	NM_010056	-0.649928	0		TC1500000723.mm.1	Ep300	NM_177821	-0.728907	4.64532
TC1800000583.mm.1	Slc12a2	NM_009194	-2.05186	0		TC0600003060.mm.1	Iqsec3	NM_001033354	-1.69409	0		TC0X00002641.mm.1	Zfx	NM_001044386	-0.633079	4.76384
TC1800001303.mm.1	Fem1c	NM_173423	-1.4441	0		TC0500001443.mm.1	Setd8	NM_030241	-1.33503	0		TC0X00003175.mm.1	Tsr2	NM_001164578	-0.578685	4.76384
TC1900001342.mm.1	Plgrkt	NM_026362	-1.00266	0		TC1100001537.mm.1	Socs7	NM_138657	-1.35751	0		TC0900002321.mm.1	Cib2	NM_019686	1.05048	4.93186
TC1900001347.mm.1	9930021J03Rik	NM_172836	-1.12578	0		TC1100001584.mm.1	Wipf2	NM_197940	-1.40701	0		TC0900001013.mm.1	Bcl2l10	NM_013479	0.267915	4.93186
TC1900001503.mm.1	Opalin	NM_153520	-1.87756	0		TC0400003712.mm.1	Arid1a	NM_001080819	-1.5018	0		TC1200001666.mm.1	Zfp277	NM_172575	-0.862757	4.93186
TC0800002812.mm.1	Tradd	NM_001033161	0.651894	0.669717		TC1100002046.mm.1	Hmga1-rs1	NM_001166476	-1.1493	0		TC0900000695.mm.1	Sin3a	NM_001110350	-0.62077	5.0721
TC1200000427.mm.1	Arhgap5	NM_009706	-2.26761	0.676767		TC0200004238.mm.1	D430041D05Rik	NM_001033347	-2.18564	0
TC0700000978.mm.1	Mtmr10	NM_172742	-0.896759	0.683966		TC0600001393.mm.1	Foxj2	NM_021899	-1.31189	0
TC1500001570.mm.1	Fbxo32	NM_026346	-1.12437	0.683966		TC0700000557.mm.1	Clip3	NM_001081114	-2.63547	0
TC0300000144.mm.1	Tbl1xr1	NM_030732	-1.33534	0.698835		TC0X00002441.mm.1	Hcfc1	NM_008224	-2.45122	0
TC0100002954.mm.1	Ptpn4	NM_019933	-2.31004	0.706515		TC0X00003429.mm.1	L1cam	NM_008478	-3.10401	0
TC1500001568.mm.1	Atad2	NM_027435	-2.26686	0.706515		TC0X00002384.mm.1	Ids	NM_010498	-1.90009	0
TC0400000580.mm.1	Slc44a1	NM_001159633	-1.66414	0.722391		TC0900001887.mm.1	Rab3d	NM_031874	-0.44087	0
TC0900001204.mm.1	Xrn1	NM_011916	-1.93462	0.722391		TC0200002536.mm.1	Zswim1	NM_028028	-0.820045	0
TC1200000197.mm.1	Taf1b	NM_020614	-1.11324	0.722391		TC0900000252.mm.1	B3gat1	NM_029792	-1.22765	0
TC0100003826.mm.1	Rcor3	NM_144814	-1.37363	0.747591		TC0500003000.mm.1	Ulk1	NM_009469	-2.32843	0
TC0600001949.mm.1	Tmem229a	NM_177013	-1.04339	0.747591		TC0X00000479.mm.1	Cxx1c	NM_028375	-1.05307	0.715303
TC0900002883.mm.1	Rasa2	NM_053268	-1.87671	0.747591		TC0900002052.mm.1	Nrgn	NM_022029	-1.54556	0.715303
TC1300001252.mm.1	Mier3	NM_172593	-0.730032	0.747591		TC0800000936.mm.1	Lphn1	NM_181039	-2.45293	0.715303
TC1300002335.mm.1	Rhobtb3	NM_028493	-1.35266	0.747591		TC1900000628.mm.1	Cnnm1	NM_031396	-1.31061	0.715303
TC1400000014.mm.1	D830030K20Rik	NM_177135	-0.784069	0.747591		TC0400000803.mm.1	Gm11262	ENSMUST00000119326	0.287842	0.747094
TC1400002787.mm.1	Gm3002	NR_033388	-1.86674	0.747591		TC0600001823.mm.1	Gm18006	ENSMUST00000177411	0.371206	0.747094
TC1900000582.mm.1	Zfp518a	NM_028319	-0.905065	0.747591		TC0200003952.mm.1	Olfr1085	NM_146590	0.345154	0.747094
TC0600003148.mm.1	Cd9	NM_007657	-1.04952	0.824267		TC0700004629.mm.1	Setd1a	NM_178029	-1.10427	0.747094
TC1000001988.mm.1	Zufsp	NM_028287	-1.29399	0.824267		TC1700002177.mm.1	Ttbk1	NM_001162864	-1.57318	0.747094
TC1100002334.mm.1	Ehbp1	NM_001252515	-1.36476	0.845958		TC0400002460.mm.1	Ubap2	NM_026872	-2.28706	0.791041
TC1800001272.mm.1	Jakmip2	NM_001163637	-1.97078	0.845958		TC0700001959.mm.1	Ptpre	NM_011212	-0.995627	0.800458
TC0100001602.mm.1	Cd84	NM_001252472	-0.562129	0.857238		TC1600000143.mm.1	Shisa9	NM_001174086	-0.830921	0.800458
TC0100002356.mm.1	Rftn2	NM_028713	-1.15289	0.857238		TC0600003305.mm.1	Mansc1	NM_026345	-0.71809	0.819981
TC1300001859.mm.1	Elovl2	NM_019423	-0.843779	0.857238		TC0200000403.mm.1	Rnf208	NM_176834	-1.1143	0.830105
TC0100001703.mm.1	Cdc42bpa	NM_001033285	-2.32319	0.868822		TC0200004930.mm.1	Nol4l	NM_001001986	-1.47004	0.840481
TC0400002488.mm.1	4933409K07Rik	NR_033123	-0.829099	0.868822		TC0X00000686.mm.1	Atp2b3	NM_177236	-1.95096	0.840481
TC0700002231.mm.1	Vmn2r31	NM_001105062	-0.417685	0.868822		TC0200003161.mm.1	Gm996	NM_001005424	-1.33485	0.840481
TC1500001630.mm.1	Asap1	NM_001276461	-1.96721	0.868822		TC0100002556.mm.1	March4	NM_001045533	-1.14357	0.840481
TC1600000468.mm.1	Zfp148	NM_011749	-1.50442	0.868822		TC0800002285.mm.1	Gm10283	ENSMUST00000093494	0.409732	0.884717
TC1700000975.mm.1	Kat2b	NM_001190846	-1.1054	0.868822		TC0400003859.mm.1	Gm9867	XR_140676	0.37504	0.884717
TC4_JH584293_random00000004.mm.1	4933409K07Rik	uc029vds.1	-0.829099	0.868822		TC0700002820.mm.1	Scgb2b26	NM_178308	0.523268	0.884717
TC0500002458.mm.1	Arap2	NM_178407	-3.20681	0.874732		TC1600002025.mm.1	Gm10228	NM_001270487	0.394951	0.884717
TC0700004397.mm.1	2310057M21Rik	NM_026655	-0.523286	0.874732		TC0500003393.mm.1	Pom121	NM_148932	-1.3862	0.933868
TC0200002171.mm.1	4930529M08Rik	NM_175280	1.22829	0.886798		TC1600001350.mm.1	Camk2n2	NM_028420	-1.88364	0.947021
TC0600000053.mm.1	Mios	NM_145374	-1.11672	0.886798		TC0500002994.mm.1	Ep400	NM_029337	-1.6068	0.96055
TC0700000153.mm.1	Zfp324	NM_178732	0.379517	0.886798		TC1400001855.mm.1	Gm17154	ENSMUST00000165748	0.375506	0.974471
TC1700002207.mm.1	Taf8	NM_022015	0.560767	0.886798		TC1000001689.mm.1	Gm10945	ENSMUST00000105596	0.598558	0.974471
TC0300001035.mm.1	Tspan2	NM_001243132	-2.42027	0.911955		TC1100003672.mm.1	Neurod2	NM_010895	-0.918963	1.00356
TC0400000401.mm.1	Gm10600	ENSMUST00000117202	-0.687726	0.911955		TC0900000200.mm.1	Carm1	NM_021531	-1.97212	1.00356
TC0400002444.mm.1	Aptx	NM_001025444	-0.747486	0.925077		TC0200002398.mm.1	Dlgap4	NM_001042487	-2.52018	1.03444
TC0900000273.mm.1	Zbtb44	NM_001115130	-1.18267	0.925077		TC1700001836.mm.1	Brd4	NM_001286630	-1.18329	1.03977
TC1400002128.mm.1	Pspc1	NM_025682	-1.10815	0.925077		TC0700002483.mm.1	Mark4	NM_172279	-1.25741	1.0506
TC1400002252.mm.1	Fzd3	NM_021458	-1.2622	0.925077		TC0600001266.mm.1	Slc6a11	NM_172890	-1.47476	1.0506
TC1900001265.mm.1	Smc5	NM_001252684	-1.59702	0.925077		TC0700004281.mm.1	Atxn2l	NM_183020	-2.2695	1.0506
TC0100002656.mm.1	Dock10	NM_001285927	-1.98879	0.959594		TC1100000025.mm.1	Dusp18	NM_173745	-0.922303	1.0506
TC0X00002108.mm.1	Thoc2	NM_001033422	-2.597	0.959594		TC0600001030.mm.1	Dnajb8	NM_019964	0.569856	1.05887
TC1000001038.mm.1	Pwp1	NM_133993	-0.602913	0.959594		TC0200005500.mm.1	Alkbh3	NM_026944	0.808542	1.05887
TC0100000027.mm.1	Pcmtd1	NM_183028	-1.58805	0.974134		TC0500001219.mm.1	Usp30	NM_001033202	-0.915166	1.06728
TC0100002071.mm.1	Fam135a	NM_026604	-2.22986	0.974134		TC0600003041.mm.1	Cecr6	NM_033567	-1.05645	1.06728
TC0100002204.mm.1	Mgat4a	NM_173870	-0.765232	0.974134		TC0700000410.mm.1	Cic	NM_001110131	-2.57667	1.06728
TC0100003449.mm.1	Mpzl1	NM_001001880	-1.14871	0.974134		TC0200005072.mm.1	Ptprt	NM_021464	-1.53708	1.07582
TC0200001279.mm.1	Olfr1115	NM_146297	-0.392266	0.974134		TC0700000466.mm.1	Ttc9b	NM_028417	-1.04097	1.07582
TC0200001310.mm.1	Olfr1152	NM_001011834	-0.422956	0.974134		TC0700002430.mm.1	Arhgap35	NM_172739	-0.941385	1.09331
TC0200003567.mm.1	Gm13532	ENSMUST00000120373	-1.37158	0.974134		TC0500001355.mm.1	Gm15800	NM_181421	-3.25646	1.09331
TC0300000090.mm.1	Lrrcc1	NM_001163579	-2.88503	0.974134		TC0800002391.mm.1	Crtc1	NM_001004062	-2.44994	1.11138
TC0500000344.mm.1	Yes1	NM_001205132	-1.30503	0.974134		TC0X00000058.mm.1	Foxp3	NM_001199347	0.964811	1.12064
TC0500003468.mm.1	Gjc3	NM_080450	-1.5689	0.974134		TC0X00000342.mm.1	Gm21098	XM_003688971	0.66067	1.12064
TC0700001942.mm.1	Zranb1	NM_207302	-1.64921	0.974134		TC0700001991.mm.1	Inpp5a	NM_001127363	-0.724412	1.12064
TC0900002894.mm.1	Slc25a36	NM_138756	-1.7442	0.974134		TC0Y00000262.mm.1	Gm20834	XM_003689008	0.449219	1.13964
TC1000000508.mm.1	Fabp7	NM_021272	-2.05479	0.974134		TC0Y00000401.mm.1	Gm21428	XM_003689067	0.582877	1.13964
TC1000001957.mm.1	Gm3258	NM_011509	-0.460486	0.974134		TC0700003716.mm.1	Gm15744	ENSMUST00000161734	0.733008	1.13964
TC1100000383.mm.1	Pank3	NM_145962	-1.1855	0.974134		TC0900001426.mm.1	Tmem89	NM_027066	0.768145	1.13964
TC1100003161.mm.1	Aspa	NM_023113	-1.19917	0.974134		TC0Y00000315.mm.1	Gm21626	XM_003689042	0.607452	1.13964
TC1100003318.mm.1	Wsb1	NM_001042565	-1.54414	0.974134		TC0100003416.mm.1	BC055324	NM_201364	0.777852	1.13964
TC1100003937.mm.1	Smurf2	NM_025481	-1.03174	0.974134		TC0700001906.mm.1	Tacc2	NM_001004468	-0.741575	1.20069
TC1300000775.mm.1	Ercc6l2	NM_001013608	-1.04329	0.974134		TC0200002485.mm.1	Gdap1l1	NM_144891	-1.01586	1.2115
TC1300001204.mm.1	Elovl7	NM_029001	-0.963671	0.974134		TC0400002682.mm.1	Gm12512	ENSMUST00000119620	0.543113	1.22252
TC1400000039.mm.1	Gm8279	XM_985877	-0.537286	0.974134		TC0400002314.mm.1	Gm11900	ENSMUST00000119194	0.362425	1.23373
TC1400000858.mm.1	Sacs	NM_172809	-1.04762	0.974134		TC0400003742.mm.1	Man1c1	NM_207237	-1.30847	1.24516
TC1400002653.mm.1	Rbm26	NM_134077	-2.40236	0.974134		TC1000001549.mm.1	Agap2	NM_001033263	-2.04438	1.25679
TC1600000955.mm.1	Usp16	NM_024258	-1.45647	0.974134		TC0100003096.mm.1	Atp2b4	NM_001167949	-2.03565	1.26865
TC1600001591.mm.1	Gm15665	ENSMUST00000119116	-1.29878	0.974134		TC1900000951.mm.1	Cnih2	NM_009920	-1.53512	1.26865
TC1600001849.mm.1	Cadm2	NM_001145977	-1.51595	0.974134		TC0700002492.mm.1	Clptm1	NM_019649	-1.5509	1.26865
TC1700002586.mm.1	Sos1	NM_009231	-1.20072	1.04541		TC0500001312.mm.1	Med13l	NM_172424	-1.50779	1.29305
TC0900000917.mm.1	Ice2	NM_145618	-1.11494	1.05398		TC1500002240.mm.1	Csrnp2	NM_153407	-0.626057	1.29305
TC0100001944.mm.1	Vcpip1	NM_173443	-1.09709	1.06269		TC0700003539.mm.1	Ntrk3	NM_008746	-1.75564	1.29305
TC0100003167.mm.1	Ptprc	NM_001111316	-1.10111	1.06269		TC0100000066.mm.1	Gm5250	ENSMUST00000059065	0.54938	1.30139
TC0200004241.mm.1	Hipk3	NM_001145824	-1.6008	1.06269		TC1700000307.mm.1	Vmn2r-ps130	ENSMUST00000175853	0.426874	1.30139
TC0200004269.mm.1	Elp4	NM_023876	-1.17679	1.06269		TC1100003828.mm.1	Lsm12	NM_172947	-1.02355	1.30139
TC0200004373.mm.1	Zfp770	NM_175466	-0.601621	1.06269		TC1400002079.mm.1	Zfhx2	NM_001039198	-1.03814	1.3056
TC0400002977.mm.1	Haus6	NM_173400	-1.17958	1.06269		TC1100002134.mm.1	Znrf3	NM_001080924	-0.945243	1.3056
TC0500000021.mm.1	Akap9	NM_194462	-1.55515	1.06269		TC0100000282.mm.1	Npas2	NM_008719	-2.35756	1.3056
TC0500000060.mm.1	9330182L06Rik	NM_172706	-1.56913	1.06269		TC0700002787.mm.1	Fxyd7	NM_022007	-1.19935	1.3056
TC0500000176.mm.1	Pmpcb	NM_028431	-0.876001	1.06269		TC0X00003419.mm.1	Elk1	NM_007922	-1.03462	1.3056
TC0500001849.mm.1	Tex26	NM_029464	-0.674709	1.06269		TC0X00002386.mm.1	4930567H17Rik	NM_001033807	0.335464	1.32708
TC0700001669.mm.1	Pde3b	NM_011055	-1.05402	1.06269		TC0900001109.mm.1	Gm11114	ENSMUST00000113205	0.405953	1.33586
TC0700004061.mm.1	Olfr516	NM_146725	-0.373048	1.06269		TC1400000883.mm.1	Serpine3	NM_001199945	0.65021	1.33586
TC0900001202.mm.1	Atr	NM_019864	-2.18911	1.06269		TC0X00001070.mm.1	Gm14856	ENSMUST00000121548	0.534817	1.33586
TC0X00001024.mm.1	Chic1	NM_009767	-0.931358	1.06269		TC0X00000545.mm.1	Gm14890	ENSMUST00000117660	0.426196	1.33586
TC0X00003104.mm.1	Gm4995	ENSMUST00000117247	-0.463746	1.06269		TC1200001057.mm.1	Tcl1b3	NM_013772	0.423353	1.33586
TC1000000332.mm.1	Rev3l	NM_011264	-1.63531	1.06269		TC0700003610.mm.1	BC048679	NM_001193274	0.579319	1.33586
TC1100001425.mm.1	Spag9	NM_001025428	-2.03204	1.06269		TC0400003829.mm.1	Pla2g2f	NM_012045	0.571838	1.33586
TC1100001560.mm.1	Cdk12	NM_001109626	-1.57739	1.06269		TC0600003231.mm.1	Klrk1	NM_001083322	0.37382	1.33586
TC1300000924.mm.1	Ttc37	NM_001081352	-0.975489	1.06269		TC0400003425.mm.1	Ppcs	NM_026494	0.579886	1.33586
TC1400000486.mm.1	Styx	NM_019637	-1.06214	1.06269		TC0800000108.mm.1	Spaca7	NM_024279	0.44765	1.33586
TC1400000491.mm.1	Gm7206	ENSMUST00000117730	-0.943459	1.06269		TC1100000361.mm.1	Kcnmb1	NM_031169	0.498689	1.33586
TC1400000575.mm.1	Pnp2	NM_001123371	-0.911794	1.06269		TC0500002877.mm.1	1700016H13Rik	NM_001163550	0.502862	1.37221
TC1400000823.mm.1	Gm20430	ENSMUST00000172474	-0.822606	1.06269		TC0500001715.mm.1	Foxk1	NM_199068	-1.38702	1.44082
TC1700002384.mm.1	Fbxl17	NM_015794	-1.12899	1.06269		TC1000002616.mm.1	Syn3	NM_001164495	-1.67078	1.45119
TC1800001719.mm.1	Timm21	NM_025969	-0.853485	1.06269		TC0200003332.mm.1	Mvb12b	NM_175184	-1.14075	1.46171
TC0300000453.mm.1	Tsc22d2	NM_001081229	-0.818334	1.15843		TC0900002463.mm.1	Coro2b	NM_175484	-1.43279	1.46171
TC0300000635.mm.1	Ctso	NM_177662	-0.86353	1.15843		TC0900000692.mm.1	Ptpn9	NM_019651	-0.96283	1.46171
TC0400000386.mm.1	Gm3893	NR_033506	-1.69564	1.15843		TC0500002132.mm.1	Paxip1	NM_018878	-1.51243	1.46171
TC0500000363.mm.1	Whsc1	NM_001081102	-1.15154	1.15843		TC0500003726.mm.1	Prr14l	NM_194340	-0.960151	1.46171
TC0X00002851.mm.1	Brwd3	NM_001081477	-1.96483	1.15843		TC0700004262.mm.1	Gsg1l	NM_001101488	-1.15474	1.48593
TC1000002932.mm.1	Cpsf6	NM_001013391	-1.40149	1.15843		TC0100001595.mm.1	Cd244	NM_018729	0.757332	1.49419
TC1200000089.mm.1	Smc6	NM_025695	-2.07453	1.15843		TC1900000235.mm.1	Patl1	NM_172635	-1.15141	1.50254
TC1300002405.mm.1	Atp6ap1l	NM_001145879	-0.872596	1.15843		TC0200000567.mm.1	Prrc2b	NM_001159634	-3.40102	1.50254
TC1400000046.mm.1	Gm3488	NM_001242941_2	-1.1703	1.15843		TC0200005101.mm.1	Rims4	NM_183023	-1.24353	1.50254
TC0100000372.mm.1	Sdpr	NM_138741	0.480265	1.16593		TC1900000116.mm.1	Sf1	NM_001110791	-1.53607	1.50254
TC0100003612.mm.1	Chml	NM_021350	-0.726359	1.16593		TC0500000421.mm.1	Gm1043	XM_355598	-0.607407	1.51666
TC0100003739.mm.1	March2	NM_133684	-0.89189	1.16593		TC0100002177.mm.1	Neurl3	NM_153408	0.552851	1.52815
TC0200003712.mm.1	Tlk1	NM_172664	-1.52228	1.16593		TC0700002191.mm.1	Nlrp2	NM_177690	0.210536	1.52815
TC0400000585.mm.1	Fsd1l	NM_001195284	-0.897086	1.16593		TC1500000655.mm.1	Gga1	NM_145929	-1.4207	1.53688
TC0400002993.mm.1	Mllt3	NM_001286158	-0.982035	1.16593		TC0200001849.mm.1	Slc28a2	NM_172980	0.878068	1.54571
TC0500000499.mm.1	Slit2	NM_178804	-2.94406	1.16593		TC0700003503.mm.1	Gm10619	NR_077222	0.457215	1.54571
TC0500000723.mm.1	Exoc1	NM_001289770	-0.8471	1.16593		TC0200004223.mm.1	Gm13873	ENSMUST00000119208	0.549715	1.54571
TC0500000844.mm.1	Cxcl3	NM_203320	0.536404	1.16593		TC1600000647.mm.1	2610015P09Rik	NM_027801	0.577242	1.54571
TC0500002288.mm.1	Zfp518b	NM_001081144	-0.594655	1.16593		TC0100001650.mm.1	Olfr220	NM_207694	0.420389	1.54571
TC0600001775.mm.1	Bicd1	NM_001112796	-1.47832	1.16593		TC0Y00000316.mm.1	Gm21633	XM_003689043	0.556704	1.54571
TC0600003330.mm.1	Gucy2c	NM_001127318	1.06161	1.16593		TC0100001245.mm.1	Arl8a	NM_026823	-1.1913	1.60092
TC0700002765.mm.1	Lin37	NM_029377	0.622548	1.16593		TC1200001055.mm.1	Tcl1b1	NM_013773	0.441951	1.6105
TC0700004655.mm.1	Blm	NM_001042527	-1.06467	1.16593		TC0800001603.mm.1	1700008F21Rik	NM_001168369	0.609704	1.6105
TC0800000384.mm.1	Purg	NM_001098233	-1.02025	1.16593		TC0400000426.mm.1	Dnajb5	NM_019874	-2.26638	1.62412
TC0800000488.mm.1	Pcm1	NM_023662	-2.36813	1.16593		TC1000002427.mm.1	Gm3233	XM_001477730	0.677404	1.63002
TC0900000081.mm.1	Ccdc82	NM_025534	-1.2045	1.16593		TC1900000064.mm.1	4930481A15Rik	NR_015545	0.612199	1.63002
TC0900003344.mm.1	Trf	NM_133977	-3.5468	1.16593		TC1600001919.mm.1	Samsn1	NM_023380	0.404354	1.63002
TC0X00000808.mm.1	Dmd	NM_007868	-2.59399	1.16593		TC0500001607.mm.1	Myl10	NM_001085387	0.554663	1.63002
TC1100001628.mm.1	Cnp	NM_001146318	-1.04194	1.16593		TC1500000617.mm.1	Apol6	NM_001163621	0.89939	1.63002
TC1100003116.mm.1	Gm12322	ENSMUST00000121605	-0.481739	1.16593		TC0X00000954.mm.1	Awat1	NM_001081136	0.381133	1.63002
TC1300001812.mm.1	Nrn1	NM_153529	-0.775213	1.16593		TC0900000768.mm.1	1700036A12Rik	XR_105277	0.585199	1.63002
TC1400000310.mm.1	Sfmbt1	NM_001166531	-1.11107	1.16593		TC1900001177.mm.1	Olfr1457	NM_146575	0.441802	1.63002
TC1400000542.mm.1	Naa30	NM_001081430	-0.983434	1.16593		TC0500000263.mm.1	Rbm33	NM_028234	-1.26693	1.63002
TC1400000574.mm.1	Pnp	NM_013632	-1.2197	1.16593		TC0100002287.mm.1	Gm4776	NR_037690	0.609405	1.632
TC1400001752.mm.1	Nrg3	NM_001190187	-1.41486	1.16593		TC0400004089.mm.1	Tas1r1	NM_031867	0.488432	1.632
TC1400002790.mm.1	2610042L04Rik	XR_032590	-0.595425	1.16593		TC0Y00000404.mm.1	Gm20978	XM_003085617	0.654333	1.632
TC1500002075.mm.1	Abcd2	NM_011994	-1.42684	1.16593		TC0600003093.mm.1	Vmn2r25	NM_001104641	0.299456	1.632
TC1700001585.mm.1	Zfp40	NM_009555	-0.958065	1.16593		TC0200001214.mm.1	Gm13702	ENSMUST00000118542	0.384937	1.632
TC1700002597.mm.1	Slc8a1	NM_001112798	-1.73247	1.16593		TC0700003659.mm.1	Vmn2r-ps62	ENSMUST00000174119	0.278492	1.632
TC0400002141.mm.1	Impad1	NM_177730	-1.39973	1.1833		TC0800002153.mm.1	Ankrd37	NM_001039562	0.750795	1.63332
TC0X00001124.mm.1	Apool	NM_026565	-0.906325	1.1833		TC0100003884.mm.1	Serpinb3b	NM_198680	0.46295	1.63332
TC0400001683.mm.1	Hnrnpr	NM_001277121	-1.15819	1.198		TC0200002375.mm.1	Mmp24	NM_010808	-1.0828	1.63332
TC0200003401.mm.1	Strbp	NM_009261	-1.80618	1.20549		TC0600002697.mm.1	Plxna1	NM_008881	-2.35782	1.63332
TC0600001344.mm.1	Kdm5a	NM_145997	-1.3745	1.20549		TC0700001391.mm.1	Arrb1	NM_177231	-1.52143	1.63332
TC1300002144.mm.1	Tpbpa	NM_009411	0.415817	1.20549		TC0200002709.mm.1	Zfp831	NM_001099328	-0.762118	1.63332
TC1400002785.mm.1	Gm10340	ENSMUST00000178728	-1.50973	1.20549		TC0300002245.mm.1	Fhdc1	NM_001033301	-0.711442	1.63332
TC1900000382.mm.1	Ptar1	NM_028208	-0.790686	1.20549		TC0100001025.mm.1	Serpinb12	NM_001199213	0.516704	1.68096
TC1900001729.mm.1	4930506M07Rik	NM_001114312	-1.0495	1.20549		TC0100001494.mm.1	Mettl18	NM_027279	0.681106	1.68096
TC0700000932.mm.1	Tubgcp5	NM_146190	-1.63242	1.20738		TC0700000081.mm.1	Olfr1336	NM_146915	0.571329	1.68096
TC0900000978.mm.1	Gm7265	XR_105293	-0.31208	1.20738		TC0300002551.mm.1	Hsd3b4	NM_001111336	0.572199	1.68096
TC1100001176.mm.1	Nf1	NM_010897	-1.90694	1.20738		TC0X00003132.mm.1	Lhfpl1	NM_178358	0.475178	1.68096
TC1200002195.mm.1	Eml5	NM_001081191	-2.29893	1.20738		TC1800000891.mm.1	Fbxo15	NM_015798	0.485961	1.68096
TC0200001352.mm.1	Nup160	NM_021512	-0.69403	1.23048		TC0700000863.mm.1	Fam83e	NM_001033170	0.813384	1.68096
TC0400000148.mm.1	Gm11862	ENSMUST00000119678	-0.398639	1.23048		TC0X00002064.mm.1	Rhox4f	NM_001039696	0.543564	1.68096
TC0400003795.mm.1	Zbtb40	NM_198248	1.95471	1.23048		TC1400000017.mm.1	Gm3099	XM_001475922	0.476763	1.68096
TC0700001951.mm.1	Dock1	NM_001033420	-2.11396	1.23048		TC0300002741.mm.1	Celsr2	NM_001004177	-3.56048	1.68096
TC1400001741.mm.1	Ccser2	NM_027045	-1.13808	1.23048		TC0600002462.mm.1	Smyd1	NM_001160127	0.695716	1.68941
TC1500000232.mm.1	Mtdh	NM_026002	-1.28915	1.23048		TC0400001151.mm.1	Orc1	NM_011015	0.587229	1.68941
TC0200004983.mm.1	Rbm39	NM_133242	-2.42179	1.25246		TC0700002853.mm.1	Tdrd12	NM_028034	0.588088	1.68941
TC0400000409.mm.1	Gm2163	XR_140632	-1.46466	1.26064		TC0900001655.mm.1	Tgm4	NM_177911	0.536575	1.68941
TC0900003204.mm.1	Rbms3	NM_001172121	-0.858048	1.26064		TC0800000127.mm.1	Grk1	NM_011881	0.60227	1.68941
TC1100000294.mm.1	Ccdc88a	NM_176841	-3.46474	1.26064		TC1700000428.mm.1	Syngap1	NM_001281491	-2.04785	1.68941
TC0100002801.mm.1	Per2	NM_011066	4.33989	1.26685		TC0X00003348.mm.1	Tceanc	NM_001007577	0.721677	1.73679
TC0100000462.mm.1	Bmpr2	NM_007561	-1.53353	1.27313		TC0X00003316.mm.1	S100g	NM_009789	0.521522	1.73679
TC0200005249.mm.1	Bcas1	NM_001164369	-1.63008	1.27313		TC0500000107.mm.1	Gm21847	ENSMUST00000178227	0.587794	1.73679
TC0X00001344.mm.1	Fam199x	NM_146261	-0.737708	1.27313		TC0700001382.mm.1	Map6	NM_001043355	-1.228	1.74193
TC1400002852.mm.1	Gm5797	NM_001025085	-0.528244	1.27313		TC0200000990.mm.1	4932414N04Rik	NM_183113	0.573505	1.74645
TC0400000248.mm.1	Map3k7	NM_009316	-1.18598	1.29102		TC0X00001765.mm.1	Gm14380	ENSMUST00000122298	0.401942	1.74645
TC0800002004.mm.1	Wrn	NM_001122822	-1.27154	1.29102		TC0100003263.mm.1	Gm15618	ENSMUST00000121610	0.32914	1.74645
TC0400002153.mm.1	Nsmaf	NM_010945	-1.15287	1.29884		TC0600001722.mm.1	Rassf8	NM_027760	0.682068	1.751
TC1400002795.mm.1	Gm8281	ENSMUST00000100893	-0.839211	1.29884		TC0X00003373.mm.1	Gm15233	ENSMUST00000118747	0.394809	1.751
TC0100001294.mm.1	Dennd1b	NM_001166501	-1.76301	1.30147		TC0700001513.mm.1	Olfr635	NM_147118	0.395125	1.751
TC0400001661.mm.1	Ifnlr1	NM_174851	0.564133	1.30147		TC0X00003389.mm.1	Rhox4d	NM_001039695	0.684687	1.751
TC0600001354.mm.1	Slc25a18	NM_001081048	-1.19616	1.30147		TC1400000016.mm.1	Gm3029	XM_001475780	0.507004	1.751
TC0200003017.mm.1	Nebl	NM_028757	-1.47363	1.3121		TC0200002528.mm.1	Spint4	NM_030058	0.361407	1.751
TC0600000381.mm.1	Luc7l2	NM_001170848	-1.90418	1.3121		TC0700004287.mm.1	Il27	NM_145636	0.733199	1.751
TC1400002793.mm.1	Gm3264	NM_001242945	-1.03516	1.3121		TC1100003714.mm.1	Gm11939	ENSMUST00000104931	0.267215	1.751
TC0100000387.mm.1	Osgepl1	NM_001285839	-1.33428	1.31748		TC0200002334.mm.1	Bpifa3	NM_028528	0.676918	1.751
TC0300000586.mm.1	Nmd3	NM_133787	-1.34019	1.31748		TC0900002156.mm.1	C2cd2l	NM_027909	-2.03652	1.751
TC0400003998.mm.1	Gm13157	NM_001127189	-0.56613	1.31748		TC1500002190.mm.1	Ddn	NM_001013741	-1.34168	1.751
TC0600003564.mm.1	Igkv4-62	ENSMUST00000177795	-0.335387	1.31748		TC0800001604.mm.1	Gm21399	XM_003688864	0.77597	1.75623
TC1000002555.mm.1	Gm8137	XM_984283	-0.555774	1.31748		TC0900000592.mm.1	Gm4894	NM_177701	0.641542	1.75623
TC1400001125.mm.1	Tdrd3	NM_001253755	-1.27389	1.31748		TC0700001847.mm.1	Fbrs	NM_010183	-1.43054	1.75623
TC1600000746.mm.1	Abi3bp	NM_001014399	-5.39304	1.31748		TC0400001950.mm.1	Lzic	NM_026963	-0.762283	1.75623
TC1600002136.mm.1	Brwd1	NM_001103179	-1.88186	1.31748		TC0900003052.mm.1	Bsn	NM_007567	-1.98108	1.75623
TC1700002050.mm.1	Mog	NM_010814	-1.82771	1.31748		TC1900000197.mm.1	Syt7	NM_018801	-1.33894	1.75623
TC1800000266.mm.1	Camk4	NM_009793	-1.42137	1.36793		TC1500002059.mm.1	Rabl2	NM_026817	-1.40099	1.75623
TC0X00000741.mm.1	Fundc2	NM_026126	-1.18192	1.37378		TC0500003268.mm.1	Ncor2	NM_001253904	-2.24813	1.75623
TC0100002054.mm.1	Rims1	NM_001012623	-1.95286	1.37967		TC0100000237.mm.1	Hs6st1	NM_015818	-0.687512	1.76943
TC0100002308.mm.1	Myo1b	NM_001161817	-3.45862	1.37967		TC0300000396.mm.1	Proser1	NM_173382	-1.30482	1.77723
TC0200004965.mm.1	Gss	NM_008180	0.816163	1.37967		TC0700000038.mm.1	Brsk1	NM_001003920	-1.88523	1.78509
TC0500001635.mm.1	Ppp1r35	NM_027242	0.818441	1.37967		TC0X00003427.mm.1	Xlr5a	NM_001045539	0.714333	1.79303
TC0500003688.mm.1	N4bp2l2	NM_201369	-1.07998	1.37967		TC0200004528.mm.1	Cep152	NM_001081091	0.929561	1.80103
TC0700001666.mm.1	Far1	NM_001285831	-1.82507	1.37967		TC0100000300.mm.1	Il18rap	NM_010553	0.470082	1.80103
TC0900001786.mm.1	5830418K08Rik	NM_176976	-1.57141	1.37967		TC0X00001353.mm.1	Gm15041	ENSMUST00000119048	0.593697	1.80103
TC1400000004.mm.1	D830030K20Rik	NM_177135	-1.02371	1.37967		TC0600001586.mm.1	Bcl2l14	NM_025778	0.628782	1.80103
TC1400000833.mm.1	Rcbtb1	NM_027764	-1.23842	1.37967		TC0700002340.mm.1	Vmn1r-ps67	ENSMUST00000173843	0.394595	1.80103
TC1700001516.mm.1	Lnpep	NM_172827	-1.54855	1.37967		TC0700001397.mm.1	Olfr521	NM_146356	0.480319	1.80103
TC1900000383.mm.1	Gm9938	XR_141372	-0.784329	1.37967		TC0600003504.mm.1	Igkv2-137	ENSMUST00000103302	0.561048	1.80103
TC0200001425.mm.1	Gm13815	ENSMUST00000119963	-0.939375	1.41822		TC0700000999.mm.1	Cers3	NM_001164201	0.403519	1.80103
TC0200001940.mm.1	Zc3h6	NM_178404	-1.27341	1.41822		TC0300002403.mm.1	Lce1a2	NM_028625	0.383116	1.80103
TC0300000054.mm.1	Zbtb10	NM_177660	-0.922026	1.41822		TC0800003211.mm.1	Ccdc7	NM_001197041	0.382787	1.80103
TC1100003438.mm.1	Med13	NM_001080931	-1.67617	1.41822		TC0400003102.mm.1	Gm12695	NM_001081284	0.309912	1.80103
TC1200002025.mm.1	Med6	NM_027213	-0.638829	1.41822		TC0200001441.mm.1	Chst1	NM_023850	-0.902644	1.80103
TC1300001471.mm.1	Tbce	NM_178337	-1.20031	1.41822		TC0400001594.mm.1	Eya3	NM_010166	-0.932485	1.80103
TC1400000813.mm.1	Zmym2	NM_029498	-1.72181	1.41822		TC1100003049.mm.1	Atp1b2	NM_013415	-1.11887	1.80103
TC1400002783.mm.1	Gm10340	XM_003688910	-1.37125	1.41822		TC1800000694.mm.1	Gnal	NM_010307	-1.66902	1.80103
TC1500001578.mm.1	Tmem65	NM_175212	-0.919072	1.41822		TC0300000700.mm.1	Arhgef11	NM_001003912	-1.60259	1.80103
TC1700000519.mm.1	Gm9874	ENSMUST00000064223	-0.283656	1.41822		TC0100000396.mm.1	Gm16581	ENSMUST00000160730	-0.805017	1.80103
TC1700000955.mm.1	Btg3	ENSMUST00000061681	-0.637332	1.41822		TC0700002966.mm.1	Mybpc2	NM_146189	0.91388	1.81027
TC0200001866.mm.1	Sema6d	NM_172537	-1.60299	1.45105		TC0100003877.mm.1	Kdelc1	NM_023645	0.598075	1.81027
TC0300000226.mm.1	Actl6a	NM_019673	-0.737353	1.45105		TC1100002392.mm.1	5730522E02Rik	NR_027973	0.424253	1.81027
TC0300001601.mm.1	Pex2	NM_001163301	-0.831474	1.45105		TC1300002079.mm.1	Cxcl14	NM_019568	-0.931637	1.81027
TC0400003187.mm.1	Prkaa2	NM_178143	-0.980079	1.45105		TC1200002583.mm.1	Ighv9-1	ENSMUST00000103471	0.593688	1.82054
TC0700002680.mm.1	1700049G17Rik	NM_028538	-0.782946	1.45105		TC0300000831.mm.1	Sprr2k	NM_011477	0.5981	1.82054
TC0800002146.mm.1	Tlr3	NM_126166	-1.40727	1.45105		TC0600002920.mm.1	Cidec	NM_178373	0.508227	1.82054
TC0900000072.mm.1	Gm16485	XR_140925	-0.770722	1.45105		TC0X00002177.mm.1	Igsf1	NM_177591	0.599477	1.82054
TC0900002640.mm.1	Tex9	NM_009359	-0.892883	1.45105		TC0200000433.mm.1	Obp2b	NM_001099301	0.755337	1.82054
TC0X00000373.mm.1	Mcts1	NM_026902	-1.18304	1.45105		TC1100000816.mm.1	Tvp23b	NM_026210	0.707491	1.82054
TC0X00001918.mm.1	Gm14530	ENSMUST00000122391	-0.455289	1.45105		TC0400001121.mm.1	Cdcp2	NM_172873	0.634603	1.83855
TC0X00003236.mm.1	Sat1	NM_009121	-1.27065	1.45105		TC0X00003397.mm.1	Tsx	NM_009440	0.525106	1.83855
TC1100000240.mm.1	Usp34	NM_001190401	-3.0073	1.45105		TC0Y00000301.mm.1	Gm21529	XM_003689036	0.57112	1.83855
TC1100003303.mm.1	Nlk	NM_008702	-0.810014	1.45105		TC0700002619.mm.1	Grik5	NM_008168	-1.94	1.83855
TC1400002782.mm.1	Gm10413	ENSMUST00000100920	-0.421155	1.45105		TC1300002188.mm.1	Ptch1	NM_008957	-1.48864	1.83855
TC1900001353.mm.1	Ranbp6	NM_177721	-0.604786	1.45105		TC0100003478.mm.1	Uck2	NM_030724	-0.793569	1.83855
TC1900001742.mm.1	Fam204a	NM_029648	-0.668145	1.45105		TC0900001782.mm.1	Hephl1	NM_001164797	0.656067	1.85485
TC0100001302.mm.1	Zbtb41	NM_172643	-1.18651	1.47075		TC0800001770.mm.1	Csmd1	NM_053171	-2.0619	1.85485
TC0200001945.mm.1	Ttl	NM_027192	-1.14861	1.47075		TC1700000389.mm.1	Fbxl16	NM_001164225	-1.29145	1.85485
TC0400000396.mm.1	Gm13306	NM_001164046	-0.894195	1.47075		TC1400000681.mm.1	Trav9n-4	ENSMUST00000103626	0.576827	1.87352
TC0400001890.mm.1	Gm13248	ENSMUST00000070932	-1.05668	1.47075		TC0900000344.mm.1	Gm7257	NM_001167586	0.427888	1.87352
TC1300001762.mm.1	Serpinb1a	NM_025429	-0.738987	1.47075		TC0700003036.mm.1	Tph1	NM_001136084	0.518608	1.87352
TC1400002132.mm.1	Zmym5	NM_001253752	-1.07388	1.47075		TC0200002693.mm.1	1700010B08Rik	NM_029308	0.55508	1.87352
TC1600000190.mm.1	Prkdc	NM_011159	-1.11139	1.47075		TC0600001061.mm.1	Vmn1r50	NM_053225	0.457411	1.87352
TC1600001427.mm.1	Fgf12	NM_001276419	-0.964471	1.47075		TC0700002827.mm.1	Pdcd2l	NM_026549	0.517784	1.87352
TC0200004250.mm.1	Qser1	NM_001123327	-1.19058	1.478		TC0200005400.mm.1	Hrh3	NM_133849	-1.50844	1.87424
TC1100000816.mm.1	Tvp23b	NM_026210	-0.561291	1.478		TC0700000407.mm.1	Zfp526	NM_175436	-0.649421	1.87424
TC1400002844.mm.1	Gm3591	ENSMUST00000164408	-1.18662	1.478		TC1200001104.mm.1	Ccnk	NM_009832	-0.971892	1.88268
TC1800001295.mm.1	Pggt1b	NM_172627	-0.664929	1.478		TC0400004086.mm.1	Phf13	NM_172705	-0.650037	1.88268
TC1900000593.mm.1	AI606181	ENSMUST00000099454	-0.617428	1.478		TC0400003725.mm.1	Sh3bgrl3	NM_080559	-0.97007	1.88268
TC0100000436.mm.1	Ndufb3	NM_025597	-0.7322	1.49085		TC0600003500.mm.1	Gimap1	NM_008376	0.628724	1.8874
TC1100001131.mm.1	Nufip2	NM_001024205	-0.80619	1.49085		TC0700001546.mm.1	Olfr688	NM_001011533	0.454324	1.8874
TC1300001037.mm.1	Mtx3	NM_001162945	-1.10521	1.49085		TC0500002685.mm.1	Tmprss11b	NM_177024	0.513291	1.8874
TC1800000503.mm.1	Dmxl1	NM_001081371	-1.78545	1.49085		TC0600000621.mm.1	5730596B20Rik	XR_105021	0.373624	1.8874
TC0300001645.mm.1	Zfand1	NM_025512	-0.992231	1.50686		TC1400000812.mm.1	2410022M11Rik	XR_141234	0.382572	1.8874
TC0400003124.mm.1	Dock7	NM_026082	-1.84785	1.50686		TC1100001211.mm.1	Gm11416	ENSMUST00000119111	0.357818	1.8874
TC0400004153.mm.1	Tmem88b	NM_001033394	-1.65368	1.50686		TC0900003085.mm.1	Fbxw22	NM_001014395	0.429281	1.8874
TC0500000541.mm.1	Rbpj	NM_001080927	-0.953113	1.50686		TC1400001408.mm.1	Gm21103	XM_003688920	0.420095	1.8874
TC0500000833.mm.1	Gm9958	NR_045618	-0.421567	1.50686		TC0X00000296.mm.1	Gm2927	NM_001282034	0.3902	1.90898
TC0600001625.mm.1	Atf7ip	ENSMUST00000066689	-0.493875	1.50686		TC0600002173.mm.1	Gm4877	ENSMUST00000104977	0.465266	1.90898
TC0900001504.mm.1	Clasp2	NM_001081960	-1.11759	1.50686		TC0800001143.mm.1	Ndrg4	NM_001195006	-2.3762	1.90898
TC0200000306.mm.1	4930426L09Rik	NR_024323	-0.461354	1.50834		TC0200003212.mm.1	Fam163b	NM_175427	-0.890865	1.90898
TC0300001497.mm.1	Ttll7	NM_027594	-1.89416	1.50834		TC1100003646.mm.1	Srcin1	NM_018873	-1.75238	1.90898
TC0500000611.mm.1	Lias	NM_024471	-0.893872	1.50834		TC0600003604.mm.1	Atn1	NM_007881	-1.47156	1.90898
TC0500002008.mm.1	Rsbn1l	NM_001080977	-1.15936	1.50834		TC0100001018.mm.1	Phlpp1	NM_133821	-0.964679	1.90898
TC0600001383.mm.1	Gm8430	XM_001002242	-1.42254	1.50834		TC1400002496.mm.1	Pcdh8	NM_001042726	-0.787437	1.90898
TC0600003558.mm.1	Igkv4-72	ENSMUST00000103346	-0.215905	1.50834		TC0700002745.mm.1	Capns1	NM_009795	-0.905462	1.90898
TC0700004030.mm.1	Gm10081	NM_001162940	-0.380532	1.50834		TC0800002169.mm.1	Stox2	NM_001114311	-1.14024	1.96476
TC0X00002572.mm.1	Il1rapl1	NM_001160403	-1.66426	1.50834		TC0500001682.mm.1	Elfn1	NM_175522	-0.888126	1.96476
TC0X00003146.mm.1	Lrch2	NM_001081173	-1.66837	1.50834		TC0700004309.mm.1	Maz	NM_010772	-1.08773	1.9776
TC1000000482.mm.1	Gm5423	ENSMUST00000168554	-0.604747	1.50834		TC0700003057.mm.1	Mrgpra2a	NM_001172588	0.302171	1.98409
TC1100003948.mm.1	Pitpnc1	NM_145823	-1.59335	1.50834		TC0600002248.mm.1	Dfna5	NM_018769	0.451753	1.98409
TC1400000006.mm.1	Gm10413	NM_029288	-0.515653	1.50834		TC0500000108.mm.1	Speer7-ps1	NR_001585	0.237134	1.98409
TC1400000036.mm.1	Gm8297	XM_986074	-0.584409	1.50834		TC1100000863.mm.1	Gm12302	XM_618894	0.467868	1.98409
TC1400002151.mm.1	Zdhhc20	NM_029492	-1.13969	1.50834		TC0400003463.mm.1	Gm12880	XM_003084588	0.418278	1.98409
TC1400002788.mm.1	Gm5796	NM_001029930	-1.5272	1.50834		TC0X00000689.mm.1	Dusp9	NM_029352	0.578902	1.98409
TCX_GL456233_random00000002.mm.1	Tmlhe	NM_138758	-0.899802	1.50834		TC0200005273.mm.1	Gcnt7	NM_001039560	0.591426	1.98409
TC0100003202.mm.1	Cdc73	NM_145991	-1.43065	1.51023		TC0100002458.mm.1	4933402D24Rik	NM_001256158	0.376127	1.98409
TC0400000530.mm.1	Stx17	NM_026343	-1.00552	1.51023		TC0800001900.mm.1	Adam32	NM_153397	0.535243	1.98409
TC0500002846.mm.1	Fam175a	NM_172405	-1.07401	1.51023		TC1300000293.mm.1	Prl3d1	NM_001205322	0.348466	1.98409
TC0600001292.mm.1	Gm8203	XR_105012	-0.924768	1.51023		TC1300001949.mm.1	Phf2	NM_011078	-1.58547	1.98409
TC0X00001065.mm.1	Cox7b	NM_025379	-0.76557	1.51023		TC0200000486.mm.1	Ralgds	NM_001145834	-1.8438	1.98409
TC1000001755.mm.1	Utrn	NM_011682	-1.34186	1.51023		TC1400000616.mm.1	Trav3-1	ENSMUST00000103569	0.336511	2.02526
TC1000001863.mm.1	Tbpl1	NM_011603	-0.869902	1.51023		TC0600000222.mm.1	Lep	NM_008493	0.654589	2.02526
TC1400000514.mm.1	Fbxo34	NM_001146085	-0.973441	1.51023		TC1600001025.mm.1	Smim11	NM_138743	0.475148	2.02526
TC1400001102.mm.1	Mtrf1	NM_145960	-0.62429	1.51023		TC1700001367.mm.1	Ldhal6b	NM_175349	0.444398	2.02526
TC1400001408.mm.1	Gm21103	XM_003688920	-0.492059	1.51023		TC1100000386.mm.1	Gm12124	ENSMUST00000120504	0.606131	2.02526
TC0100003370.mm.1	Zbtb37	NM_173424	-0.878895	1.58259		TC0300000792.mm.1	Gatad2b	NM_139304	-1.51146	2.02526
TC0200000833.mm.1	Fmnl2	NM_172409	-1.64738	1.58259		TC0800002405.mm.1	Mast3	NM_199308	-2.334	2.02526
TC0500002415.mm.1	Sepsecs	NM_172490	-0.684921	1.58259		TC0400002457.mm.1	Nol6	NM_139236	-2.19788	2.06535
TC0500002420.mm.1	Sel1l3	NM_172710	-2.22537	1.58259		TC1100003069.mm.1	Nlgn2	NM_198862	-1.26262	2.06888
TC0500003481.mm.1	Zfp68	NM_001044747	-0.570609	1.58259		TC1300000643.mm.1	Unc5a	NM_153131	-1.54187	2.06888
TC0600001712.mm.1	Lyrm5	NM_001163628	-1.13112	1.58259		TC1400001469.mm.1	Gm281	XM_138893	0.650036	2.07242
TC0600002648.mm.1	Antxr1	NM_054041	-1.52468	1.58259		TC1000001587.mm.1	Baz2a	NM_054078	-0.867987	2.07242
TC0900001009.mm.1	Myo5a	NM_010864	-1.73786	1.58259		TC0700002627.mm.1	Gsk3a	NM_001031667	-1.41337	2.08933
TC0900002333.mm.1	Etfa	NM_145615	-0.979955	1.58259		TC1500001836.mm.1	Sstr3	NM_009218	-0.582833	2.08933
TC0X00001937.mm.1	Zfp182	NM_001013387	-0.894758	1.58259		TC1700001631.mm.1	Mlst8	NM_001252463	-1.0785	2.1012
TC1100001419.mm.1	Mbtd1	NM_134012	-1.38597	1.58259		TCX_GL456233_random00000007.mm.1	Spry3	NM_001030293	-0.921795	2.1012
TC1100001776.mm.1	Ddx42	NM_028074	-1.16321	1.58259		TC0X00000618.mm.1	Aff2	NM_008032	-1.99924	2.1012
TC1100002901.mm.1	Natd1	NM_025294	0.605677	1.58259		TC1900001509.mm.1	Slit1	NM_015748	-1.8017	2.1012
TC1300002510.mm.1	Tnpo1	NM_001048267	-1.15804	1.58259		TC0200004854.mm.1	Gm14151	NM_001097977	0.523111	2.12535
TC1400000040.mm.1	Gm3317	NM_001242941	-1.17318	1.58259		TC0700001589.mm.1	Olfr477	NM_146926	0.282041	2.12535
TC1400000106.mm.1	Sntn	NM_177624	-0.316699	1.58259		TC0X00003416.mm.1	Ssxb8	NM_001081565	0.371951	2.12535
TC1400000119.mm.1	Slc4a7	NM_001033270	-0.877239	1.58259		TC1000001207.mm.1	Dusp6	NM_026268	-1.49698	2.12535
TC1800000869.mm.1	Mbp	NM_001025245	-3.08599	1.58259		TC0500003054.mm.1	Ssh1	NM_198109	-1.06139	2.12535
TC1900000415.mm.1	Vldlr	NM_001161420	-2.19785	1.58259		TC0600001355.mm.1	Bcl2l13	NM_153516	-0.882275	2.12535
TC0200003811.mm.1	Sestd1	NM_175465	-1.73452	1.58966		TC0200004140.mm.1	Cry2	NM_001113333	-1.11261	2.12535
TC0300002056.mm.1	Igsf10	NM_001162884	-0.446593	1.58966		TC0400001486.mm.1	Dlgap3	NM_198618	-1.9471	2.12535
TC0300002895.mm.1	Ugt8a	NM_011674	-1.56959	1.58966		TC1000000704.mm.1	Gnaz	NM_010311	-0.880614	2.13716
TC0300003054.mm.1	Pkn2	NM_178654	-1.70208	1.58966		TC0X00000340.mm.1	Rhox4a	NM_001039688	0.718053	2.1424
TC0400000662.mm.1	Snx30	NM_172468	-0.865902	1.58966		TC0300000479.mm.1	C130079G13Rik	NM_177661	0.216367	2.14767
TC0400003445.mm.1	Exo5	NM_001160043	-0.45373	1.58966		TC0800000333.mm.1	Kcnu1	NM_008432	0.54451	2.14767
TC0400003553.mm.1	Zmym4	NM_001114399	-1.54796	1.58966		TC0200005089.mm.1	Jph2	NM_001205076	0.323451	2.14767
TC0500000661.mm.1	Guf1	NM_172711	-1.63907	1.58966		TC0400000542.mm.1	Gm12442	ENSMUST00000118372	0.503659	2.14767
TC0700002780.mm.1	Mag	NM_010758	-2.74321	1.58966		TC0900003296.mm.1	1110059G10Rik	NM_025419	0.665097	2.14767
TC0X00000396.mm.1	Xiap	NM_009688	-0.730343	1.58966		TC0800000257.mm.1	Defa24	NM_001024225	0.318442	2.14767
TC0X00001213.mm.1	Gm5167	XM_356374	-0.806394	1.58966		TC0300000288.mm.1	Spry1	NM_011896	0.367885	2.14767
TC1200000967.mm.1	Spata7	NM_001289572	-1.39427	1.58966		TC0500003018.mm.1	Asphd2	NM_028386	-0.775964	2.14767
TC1200002507.mm.1	Sp4	NM_001166385	-0.683423	1.58966		TC0700002437.mm.1	Fkrp	NM_173430	-0.699219	2.14767
TC1300000120.mm.1	Mplkip	NM_025479	-0.691284	1.58966		TC0800002949.mm.1	Wdr59	NM_001170742	-1.13951	2.14767
TC1400002784.mm.1	Gm3020	NR_033117	-1.13104	1.58966		TC1100003753.mm.1	Krt35	NM_016880	0.610416	2.15738
TC1400002839.mm.1	Gm3500	NM_001256886	-0.944556	1.58966		TC0Y00000298.mm.1	Gm20985	XM_003085482	0.382754	2.15738
TC1600001785.mm.1	Olfr181	NM_146999	-0.21863	1.58966		TC1100001877.mm.1	Dnaic2	NM_001034878	1.12432	2.15738
TC1600001839.mm.1	LOC100861916	XM_003688940	-0.814645	1.58966		TC1200001666.mm.1	Zfp277	NM_172575	0.991973	2.15738
TC1800001177.mm.1	Prob1	NM_001270646	-0.295014	1.58966		TC0500001645.mm.1	Cnpy4	NM_178612	0.638997	2.16595
TC0200000409.mm.1	Grin1os	NM_001242940	0.629111	1.67866		TC0900001013.mm.1	Bcl2l10	NM_013479	0.514054	2.16595
TC1000001183.mm.1	Btg1	NM_007569	-0.420394	1.67866		TC0X00000717.mm.1	Gm15364	ENSMUST00000119618	0.46778	2.16595
TC1000001479.mm.1	Tmbim4	NM_026617	-0.74722	1.67866		TC0400003514.mm.1	Maneal	NM_001007573	-0.950648	2.17536
TC1500001979.mm.1	Ttll12	NM_183017	0.817385	1.67866		TC1000000866.mm.1	Csnk1g2	NM_001159591	-1.24621	2.17536
TC0100001651.mm.1	Fmn2	NM_019445	-1.56565	1.69638		TC1000002076.mm.1	Sobp	NM_175407	-0.972814	2.17536
TC0200000909.mm.1	March7	NM_020575	-1.43272	1.69638		TC1700002316.mm.1	Sema6b	NM_001130456	-1.5611	2.17536
TC0200003106.mm.1	Spopl	NM_001165997	-1.37716	1.69638		TC0400002471.mm.1	Fam219a	NM_001159583	-1.49666	2.17536
TC0400000255.mm.1	D130062J21Rik	XR_140638	-0.606303	1.69638		TC0800002599.mm.1	Asna1	NM_019652	-1.08507	2.17536
TC0400003613.mm.1	Khdrbs1	NM_011317	-0.737418	1.69638		TC0600002718.mm.1	Iqsec1	NM_001134383	-1.9811	2.17536
TC0600001718.mm.1	1700073E17Rik	NR_003625	-0.408238	1.69638		TC1100001642.mm.1	Tubg1	NM_134024	-1.25767	2.17536
TC0900001463.mm.1	Setd2	NM_001081340	-2.39239	1.69638		TC0600002109.mm.1	Hipk2	NM_001136065	-2.00691	2.18071
TC0X00001208.mm.1	Gm6604	XM_621081	-0.714357	1.69638		TC0500003582.mm.1	Tmem130	NM_177735	-1.0948	2.18662
TC0X00002819.mm.1	Gm7117	ENSMUST00000071515	-0.647891	1.69638		TC0500002223.mm.1	Nelfa	NM_011914	-0.649537	2.18662
TC0X00003116.mm.1	Dcx	NM_001110222	-2.02482	1.69638		TC0600003194.mm.1	Gm10010	ENSMUST00000071101	-0.58571	2.18662
TC1200001663.mm.1	Ifrd1	NM_013562	-1.37467	1.69638		TC0600001440.mm.1	Pianp	NM_001145926	-1.81896	2.18662
TC1200001868.mm.1	Vcpkmt	NM_001033236	-0.736872	1.69638		TC1100000923.mm.1	Zbtb4	NM_029348	-1.01014	2.18662
TC1300002594.mm.1	Nln	NM_029447	-1.7615	1.69638		TC0500000953.mm.1	Bmp3	NM_173404	-1.18636	2.18662
TC1400001429.mm.1	Gm10128	ENSMUST00000171360	-0.773002	1.69638		TC0900002149.mm.1	Cbl	NM_007619	-1.08261	2.18662
TC1600001665.mm.1	Abhd10	NM_001272070	-0.752638	1.69638		TC0800001119.mm.1	Cx3cl1	NM_009142	-1.4561	2.18662
TC0100003683.mm.1	Wdr26	NM_145514	-0.989208	1.77248		TC1400002081.mm.1	Jph4	NM_177049	-1.08102	2.18662
TC0700000703.mm.1	Zfp939	NM_001243021	-0.549178	1.77248		TC0100003058.mm.1	Srgap2	NM_001081011	-1.08056	2.18662
TC1100001197.mm.1	Rnf135	NM_028019	-0.365585	1.77248		TC0500001451.mm.1	Atp6v0a2	NM_011596	-1.0684	2.18662
TC1700001500.mm.1	Pdcd2	NM_008799	-0.41543	1.77248		TC0500003563.mm.1	Usp42	NM_029749	-1.22254	2.18662
TC1800000438.mm.1	Tcerg1	NM_001039474	-1.31614	1.77248		TC0X00001276.mm.1	Cenpi	NM_145924	0.524009	2.20176
TC0100001613.mm.1	Pigm	NM_026234	-0.769731	1.79006		TC0400002510.mm.1	BC049635	NM_177785	0.457207	2.20176
TC0100001788.mm.1	Slc30a10	NM_001033286	-0.946566	1.79006		TC0200000211.mm.1	Prkcq	NM_008859	0.625341	2.20176
TC0100002413.mm.1	Raph1	NM_001045513	-1.58141	1.79006		TC0900002778.mm.1	Gm17530	ENSMUST00000167814	0.643611	2.20176
TC0300002542.mm.1	Gm17651	ENSMUST00000166227	-0.377925	1.79006		TC0700002805.mm.1	Scgb2b17	XM_001004120	0.402643	2.20176
TC0400003039.mm.1	Gm12636	ENSMUST00000117395	-0.315059	1.79006		TC0700002802.mm.1	Scgb2b15	NM_001281523	0.402643	2.20176
TC0400003234.mm.1	Scp2	NM_011327	-1.08375	1.79006		TC0500003166.mm.1	Sdsl	NM_133902	0.778566	2.20176
TC0500001927.mm.1	Adam22	NM_001007220	-1.29409	1.79006		TC0100003670.mm.1	Mixl1	NM_013729	0.369318	2.20176
TC0600000376.mm.1	Ubn2	NM_177185	-1.07776	1.79006		TC1700000306.mm.1	Vmn2r-ps129	NR_033648	0.333966	2.20176
TC0600001802.mm.1	Sgce	NM_001130188	-0.970799	1.79006		TC0400001536.mm.1	Spocd1	XM_003085429	0.679302	2.20176
TC0700000527.mm.1	Ppp1r14a	NM_026731	-1.4152	1.79006		TC1500002263.mm.1	4732456N10Rik	NM_177717	0.572385	2.20176
TC0800001425.mm.1	Wfdc1	NM_023395	0.896942	1.79006		TC0400000459.mm.1	Ccin	NM_001002787	0.470294	2.20176
TC0900000019.mm.1	Gucy1a2	NM_001033322	-1.72725	1.79006		TC0800002160.mm.1	Primpol	NM_001001184	0.751097	2.20176
TC1100000125.mm.1	Vwc2	NM_177033	-0.630196	1.79006		TC0100003473.mm.1	Fmo9	NM_172844	0.576656	2.20176
TC1200000806.mm.1	Ptgr2	NM_001252625	-1.22469	1.79006		TC0800000501.mm.1	Triml2	NM_001160412	0.525081	2.20176
TC1400002838.mm.1	Gm10021	XR_032520	-1.20018	1.79006		TC0300002554.mm.1	Hsd3b5	NM_008295	0.476405	2.20176
TC0400000849.mm.1	Cntln	NM_175275	-1.15222	1.79498		TC1300002314.mm.1	Ahrr	NM_009644	0.5702	2.20176
TC0500001093.mm.1	Mtf2	NM_001253877	-1.95139	1.79498		TC1500001734.mm.1	Gm3142	XM_001475809	0.628532	2.20176
TC0600002404.mm.1	Hpgds	NM_019455	-0.771696	1.79498		TC1500001721.mm.1	Gml	NM_001177524	0.397091	2.20176
TC0800001269.mm.1	Nfat5	NM_001286260	-1.41667	1.79498		TC1500002267.mm.1	Gm5478	NR_003960	0.556804	2.20176
TC0900001208.mm.1	Gk5	NM_177352	-0.662673	1.79498		TC0800001807.mm.1	Gm15357	ENSMUST00000119160	0.539328	2.20176
TC1200000878.mm.1	Slirp	NM_026958	-0.667935	1.79498		TC0800001320.mm.1	Mtss1l	NM_198625	-2.45792	2.20176
TC1200002295.mm.1	Dicer1	NM_148948	-1.15635	1.79498		TC1300001052.mm.1	Arsb	NM_009712	-0.919754	2.20176
TC1400000016.mm.1	Gm3029	XM_001475780	-0.490754	1.79498		TC1000000764.mm.1	Gm10024	NM_001081452	0.434244	2.20972
TC1600000447.mm.1	Tfrc	NM_011638	-2.82698	1.79498		TC0600001687.mm.1	5330439B14Rik	NR_037679	0.509396	2.20972
TC1600000651.mm.1	Gm608	NM_001029889	-0.569486	1.79498		TC1500001719.mm.1	D730001G18Rik	NR_027836	0.508375	2.20972
TC4_JH584294_random00000003.mm.1	Gm10590	ENSMUST00000178716	-0.299695	1.79498		TC0300003033.mm.1	Gm6214	ENSMUST00000178845	0.468491	2.20972
TC0100002805.mm.1	Hdac4	ENSMUST00000097644	-0.48228	1.8052		TC0600001790.mm.1	Calcr	NM_001042725	0.562676	2.20972
TC0200001045.mm.1	Itga6	NM_001277970	-1.52224	1.8052		TC1700000026.mm.1	Arid1b	NM_001085355	-1.17169	2.20972
TC0200001664.mm.1	Katnbl1	NM_024254	-1.3161	1.8052		TC0200001448.mm.1	Trp53i11	NM_001025246	-2.48678	2.20972
TC0200003632.mm.1	Kcnh7	NM_133207	-1.93568	1.8052		TC0300002504.mm.1	Hist2h4	NM_033596	-0.677653	2.20972
TC0X00001338.mm.1	Plp1	NM_011123	-3.22079	1.8052		TC0700000016.mm.1	Cnot3	NM_146176	-1.11404	2.25201
TC0X00001479.mm.1	Gm15094	ENSMUST00000118394	-0.303395	1.8052		TC1000002398.mm.1	Prmt2	NM_001077638	-1.29118	2.25201
TC1000001224.mm.1	Cep290	NM_146009	-1.78369	1.8052		TC0X00001931.mm.1	Syn1	NM_001110780	-2.23669	2.25201
TC1000002554.mm.1	Gm8264	XM_001002232	-0.530807	1.8052		TC1500002323.mm.1	Ppp1r1a	NM_021391	-0.856169	2.25201
TC1200001005.mm.1	Gm16285	ENSMUST00000162999	0.445159	1.8052		TC0800000986.mm.1	Olfr371	NM_146859	0.448803	2.26647
TC1400000025.mm.1	Gm3182	XM_001476268	-0.468646	1.8052		TC0500002220.mm.1	Slbp	NM_001289724	0.575817	2.26647
TC1400002786.mm.1	Gm10409	ENSMUST00000112801	-1.27363	1.8052		TC0100002163.mm.1	Fam168b	NM_001160235	-1.10235	2.27376
TC1400002789.mm.1	Gm2974	ENSMUST00000164512	-1.26462	1.8052		TC0500003093.mm.1	Rnf10	NM_016698	-1.35644	2.27376
TC1400002841.mm.1	Gm3642	XM_003688914	-1.3294	1.8052		TC0600002183.mm.1	Gm20730	ENSMUST00000103301	0.322671	2.2767
TC0100000082.mm.1	Kcnb2	NM_001098528	-0.800679	1.85206		TC0700002143.mm.1	Lair1	NM_001113474	0.579546	2.2767
TC0200003763.mm.1	Atf2	NM_001025093	-1.46463	1.85206		TC0800001903.mm.1	Plekha2	NM_031257	-0.684648	2.2767
TC0300000494.mm.1	Arhgef26	NM_001081295	-0.820116	1.85206		TC1200001594.mm.1	Cbll1	NM_001253847	-1.10017	2.2767
TC0400001541.mm.1	Pef1	NM_026441	0.446509	1.85206		TC1100000937.mm.1	Dlg4	NM_001109752	-1.72969	2.2767
TC0400003097.mm.1	Cyp2j6	NM_010008	-0.979506	1.85206		TC0200002287.mm.1	Defb20	NM_176950	0.489559	2.2848
TC0500002976.mm.1	Gm10416	NR_027964	-0.394617	1.85206		TC0200001909.mm.1	Snrnp200	NM_177214	-1.35679	2.2848
TC0600000841.mm.1	St3gal5	NM_001035228	-0.726152	1.85206		TC0100002606.mm.1	Ptprn	NM_008985	-2.70186	2.2848
TC0800000806.mm.1	Zfp961	NM_001164581	-0.794455	1.85206		TC0500000228.mm.1	Galntl5	NM_026449	0.417276	2.30269
TC0900002944.mm.1	Ppp2r3a	NM_001161362	-1.20603	1.85206		TC0700003930.mm.1	E030002O03Rik	NM_172905	0.402149	2.30269
TC0X00001206.mm.1	Gm2411	XM_001473145	-0.732804	1.85206		TC0100003749.mm.1	9630028B13Rik	NR_038006	0.255779	2.30862
TC1000003056.mm.1	Tmem5	NM_153059	-1.01869	1.85206		TC0X00000652.mm.1	Hmgb3	NM_008253	0.561683	2.30862
TC1100000617.mm.1	P4ha2	NM_001136076	1.24694	1.85206		TC0600000145.mm.1	Cftr	NM_021050	0.522704	2.30862
TC1200000038.mm.1	Atad2b	NM_001099628	-1.30584	1.85206		TC0200002326.mm.1	LOC101055837	ENSMUST00000175856	0.334569	2.30862
TC1400000007.mm.1	Gm10408	NM_001256501	-0.531041	1.85206		TC0500003015.mm.1	Gm6583	NM_001039228	0.443074	2.30862
TC1400000715.mm.1	A630038E17Rik	ENSMUST00000103679	-0.27683	1.85206		TC0100001858.mm.1	Nek2	NM_010892	0.410163	2.30862
TC1400001517.mm.1	Gm2237	ENSMUST00000112595	-1.0578	1.85206		TC0X00000694.mm.1	Srpk3	NM_019684	0.758856	2.30862
TC1400002476.mm.1	Dgkh	NM_001081336	-1.01766	1.85206		TC0600002315.mm.1	Fkbp14	NM_153573	0.580848	2.30862
TC1400002846.mm.1	Gm3636	XM_003688923	-0.906431	1.85206		TC0X00000890.mm.1	AU015836	NR_028320	0.590138	2.30862
TC1400002867.mm.1	Xpo4	NM_020506	-1.22698	1.85206		TC1300000280.mm.1	Tdp2	NM_019551	0.734545	2.30862
TC1500000485.mm.1	Phf20l1	NM_001081409	-1.69719	1.85206		TC0700003904.mm.1	Olfr630	NM_147098	0.317551	2.30862
TC1500001205.mm.1	Gm17044	ENSMUST00000168549	0.267313	1.85206		TC0700004558.mm.1	Gm10153	ENSMUST00000084415	0.596428	2.30862
TC1800000084.mm.1	Mib1	NM_144860	-1.5421	1.85206		TC0400000273.mm.1	Gm11941	ENSMUST00000119904	0.532134	2.30862
TC1800000682.mm.1	Sec11c	NM_025468	-0.900568	1.85206		TC1100002366.mm.1	1700093K21Rik	NM_001110133	0.427713	2.30862
TC0100000312.mm.1	Pou3f3	NM_008900	-1.10576	1.8546		TC0200004025.mm.1	Olfr1197	NM_001005225	0.416578	2.30862
TC0200001627.mm.1	Lgr4	NM_172671	-1.09464	1.8546		TC0700001460.mm.1	Olfr550	NM_147104	0.437917	2.30862
TC0200002177.mm.1	Kiz	NM_001033298	-0.699765	1.8546		TC0900001940.mm.1	Glb1l3	NM_001113323	0.669967	2.30862
TC0200003924.mm.1	Olfr1049	NM_147016	-0.378339	1.8546		TC0500000483.mm.1	4930431F12Rik	NR_073013	0.408424	2.3092
TC0600002466.mm.1	Rmnd5a	NM_024288	-1.20605	1.8546		TC0X00003207.mm.1	Gm15166	ENSMUST00000120790	0.330552	2.31325
TC0800000650.mm.1	Nek1	NM_175089	-1.57796	1.8546		TC0500000835.mm.1	Afp	NM_007423	0.589265	2.31325
TC0800001727.mm.1	Pcid2	NM_178708	-0.886221	1.8546		TC0600001938.mm.1	Tas2r118	NM_207022	0.289483	2.31387
TC0900001381.mm.1	Mon1a	NM_028369	0.6492	1.8546		TC0600003369.mm.1	Slco1a6	NM_023718	0.701574	2.31387
TC0X00000519.mm.1	Ddx26b	NM_172779	-1.67994	1.8546		TC1500000016.mm.1	Mroh2b	NM_001166066	0.721471	2.31387
TC0X00001128.mm.1	Zfp711	NM_177747	-1.05164	1.8546		TC0800000947.mm.1	Podnl1	NM_001013384	0.821797	2.31387
TC0X00002848.mm.1	Gm732	NM_001033252	0.310756	1.8546		TC0800000244.mm.1	Gm14850	NM_001177522	0.389555	2.31387
TC1000002164.mm.1	Cep85l	NM_001204983	-1.11601	1.8546		TC1700000774.mm.1	Olfr109	NM_146835	0.527933	2.31387
TC1100003450.mm.1	Vmp1	NM_029478	-1.14811	1.8546		TC0X00002283.mm.1	Gm14649	ENSMUST00000121814	0.570884	2.31387
TC1200000461.mm.1	1700047I17Rik2	NM_001100116	-1.06639	1.8546		TC0800000020.mm.1	Mcemp1	NM_026985	0.4493	2.31387
TC1200002521.mm.1	Gm9804	XM_884978	-0.681329	1.8546		TC0200004539.mm.1	Hdc	NM_008230	0.724966	2.31387
TC1700001160.mm.1	Birc6	NM_007566	-2.03074	1.8546		TC0100003783.mm.1	Cenpf	NM_001081363	0.605058	2.31387
TC1800000253.mm.1	Iws1	NM_173441	-0.885953	1.8546		TC0200004233.mm.1	Gm13877	ENSMUST00000120614	0.660645	2.31387
TC0100002385.mm.1	Fam126b	NM_172513	-1.10675	1.85735		TC1400002806.mm.1	Trav14d-3-dv8	ENSMUST00000103608	0.314361	2.31387
TC0200000492.mm.1	Ak8	NM_001033874	0.955402	1.85735		TC1700001326.mm.1	Gtf2a1l	NM_023630	0.743344	2.31387
TC0200003398.mm.1	Rc3h2	NM_001100591	-1.73323	1.85735		TC0900001630.mm.1	Ackr2	NM_001276719	0.547153	2.31387
TC0300002223.mm.1	Npy2r	NM_001205099	1.05466	1.85735		TC0200002779.mm.1	Ss18l1	NM_178750	-1.4699	2.32115
TC0400000402.mm.1	Gm10600	uc029usn.1	-0.639593	1.85735		TC0500001168.mm.1	C130026L21Rik	NR_015546	-0.705987	2.32391
TC0400000777.mm.1	Kdm4c	NM_001172095	-1.21778	1.85735		TC0100001016.mm.1	Zcchc2	NM_001122675	-0.927464	2.32391
TC0400000963.mm.1	Hook1	NM_030014	-1.61729	1.85735		TC0800000653.mm.1	Sh3rf1	NM_021506	-1.39869	2.32633
TC0400001592.mm.1	Dnajc8	NM_172400	-0.733473	1.85735		TC0700000284.mm.1	Dmwd	NM_010058	-1.06444	2.32633
TC0400003658.mm.1	Gm13215	XR_104891	-1.06039	1.85735		TC1400001058.mm.1	Siah3	NM_001128093	-0.554865	2.32633
TC0700001701.mm.1	Ccp110	NM_182995	-1.28342	1.85735		TC0800001896.mm.1	Ido1	NM_008324	0.732548	2.33467
TC0X00002333.mm.1	Slitrk4	NM_178740	-0.996455	1.85735		TC1700000415.mm.1	Ergic1	NM_026170	-1.24357	2.33467
TC1100000586.mm.1	Ppp2ca	NM_019411	-0.818242	1.85735		TC1700000347.mm.1	Zfp598	NM_183149	-1.22936	2.33467
TC1100000621.mm.1	Acsl6	NM_001033597	-1.26757	1.85735		TC0X00000213.mm.1	Cdk16	NM_011049	-1.75125	2.33467
TC1100003401.mm.1	Ccl3	NM_011337	-0.677878	1.85735		TC0100003666.mm.1	6330403A02Rik	NM_001081227	-1.49733	2.33467
TC1200001239.mm.1	Eif5	NM_173363	-1.47501	1.85735		TC0400001715.mm.1	Eif4g3	NM_001256195	-1.31561	2.33467
TC1500000237.mm.1	Matn2	NM_016762	2.29466	1.85735		TC0800002634.mm.1	N4bp1	NM_030563	-0.890908	2.37566
TC1600002178.mm.1	Litaf	NM_019980	-0.561961	1.85735		TC0200004328.mm.1	Olfr1297	NM_146888	0.312665	2.38136
TC1800000029.mm.1	Zeb1	NM_011546	-1.40432	1.85735		TC0100003183.mm.1	Crb1	NM_133239	0.647204	2.38136
TC1900001161.mm.1	Olfr1436	NM_146687	0.371492	1.85735		TC0600002660.mm.1	Gm19618	XM_003084660	0.538814	2.38136
TC0100001129.mm.1	R3hdm1	NM_181750	-2.11271	1.89097		TC0100001026.mm.1	Serpinb13	NM_172852	0.554891	2.38136
TC0100003124.mm.1	Rnpep	NM_001159624	0.985302	1.89097		TC0300002349.mm.1	Dcst1	NM_029974	0.760705	2.38136
TC0200002792.mm.1	Slco4a1	NM_148933	0.795264	1.89097		TC0700003747.mm.1	Gm15501	XM_001474105	0.749094	2.38136
TC0200002987.mm.1	Trdmt1	NM_010067	-0.533162	1.89097		TC0500003176.mm.1	Oas3	NM_145226	0.839004	2.38136
TC0300000680.mm.1	Lrba	NM_001077687	-1.89335	1.89097		TC0700002935.mm.1	Gm17768	ENSMUST00000166837	0.45978	2.38136
TC0300001824.mm.1	Dnajc19	NM_001026211	-0.782754	1.89097		TC1800001457.mm.1	Gm19670	XM_003085205	0.459851	2.38136
TC0300002982.mm.1	Tet2	NM_001040400	-0.962084	1.89097		TC1400001445.mm.1	Fhit	NM_010210	0.483883	2.41094
TC0400000400.mm.1	LOC101056185	ENSMUST00000165401	-1.04132	1.89097		TC0900000485.mm.1	D630033O11Rik	NM_001243261	0.607279	2.41094
TC0400002244.mm.1	Decr1	NM_026172	-0.616789	1.89097		TC1700002190.mm.1	Ptcra	NM_011195	0.580048	2.41094
TC0400002504.mm.1	Gm10590	uc008snr.1	-0.457004	1.89097		TC0100001520.mm.1	Mpc2	NM_027430	0.832683	2.41094
TC0500000286.mm.1	Hadhb	NM_001289798	-1.09079	1.89097		TC0500003245.mm.1	Vps37b	NM_177876	-0.525332	2.42687
TC0500001910.mm.1	Gtpbp10	NM_153116	-0.510192	1.89097		TC0200001748.mm.1	Knstrn	NM_026412	0.543511	2.43031
TC0500002315.mm.1	Fbxl5	NM_001159963	-1.46444	1.89097		TC0400000463.mm.1	Gm12504	NR_040414	0.574863	2.43031
TC0600001279.mm.1	Pparg	NM_001127330	-1.34035	1.89097		TC1200002620.mm.1	Ighv1-34	ENSMUST00000103512	0.552584	2.43031
TC0600001740.mm.1	Ppfibp1	NM_001170433	-1.74877	1.89097		TC1700000817.mm.1	Rhag	NM_011269	0.567749	2.43203
TC0600002127.mm.1	Braf	NM_139294	-1.39919	1.89097		TC0X00000783.mm.1	Obp1b	XM_893814	0.2676	2.43203
TC0600002385.mm.1	Gprin3	NM_183183	-0.535032	1.89097		TC0500000494.mm.1	Ncapg	NM_019438	0.418452	2.43203
TC0700000678.mm.1	Tshz3	NM_172298	-0.965523	1.89097		TC1100000041.mm.1	Lif	NM_001039537	0.577947	2.49031
TC0700002849.mm.1	Gpatch1	NM_026181	-0.653555	1.89097		TC0600001290.mm.1	H1foo	NM_138311	0.477315	2.49031
TC0800000172.mm.1	Agpat5	NM_026792	-1.12227	1.89097		TC0400002713.mm.1	Epb4.1l4b	NM_019427	-1.06123	2.49031
TC0800000646.mm.1	Mfap3l	NM_001177881	-0.966952	1.89097		TC1200001446.mm.1	Fam84a	NM_029007	-0.534784	2.49031
TC0800001518.mm.1	Spire2	NM_172287	0.787708	1.89097		TC0800001740.mm.1	Rasa3	NM_009025	-1.7617	2.49031
TC0800002087.mm.1	Sgcz	NM_145841	-1.66862	1.89097		TC1800001083.mm.1	Slc39a6	NM_139143	-1.20407	2.49031
TC0800002529.mm.1	Gab1	NM_021356	-0.634282	1.89097		TC0800001524.mm.1	Def8	NM_001253783	-0.829553	2.49031
TC0900001599.mm.1	Mobp	NM_001039364	-2.66372	1.89097		TC0800002587.mm.1	Nacc1	NM_025788	-0.856116	2.49031
TC0900002272.mm.1	AU019823	NM_001134902	-1.34812	1.89097		TC0700003783.mm.1	2210018M11Rik	NM_172280	-1.68034	2.49031
TC0900002613.mm.1	Tcf12	NM_001253862	-0.985366	1.89097		TC1000002510.mm.1	Mob3a	NM_172457	-0.382756	2.49031
TC0900002757.mm.1	Phip	NM_001081216	-2.34967	1.89097		TC0500003429.mm.1	Znhit1	NM_027318	-0.671798	2.49031
TC0X00000350.mm.1	Rhox2e	NM_001085348	0.44836	1.89097		TC1400000241.mm.1	Zmiz1	NM_183208	-2.13577	2.53252
TC0X00001707.mm.1	BC022960	ENSMUST00000119987	-0.87814	1.89097		TC0X00000582.mm.1	3830417A13Rik	NM_027512	0.468011	2.5338
TC0X00001930.mm.1	Gm15028	ENSMUST00000120295	-0.60499	1.89097		TC0200004103.mm.1	Ptpmt1	NM_025576	0.587229	2.5338
TC1000000079.mm.1	Shprh	NM_001077707	-1.31516	1.89097		TC0800001118.mm.1	Ccl22	NM_009137	0.525536	2.5338
TC1000001901.mm.1	Akap7	NM_018747	-0.908455	1.89097		TC0400003144.mm.1	Gm12706	ENSMUST00000121588	0.371512	2.5338
TC1000002264.mm.1	Ddx21	NM_019553	-0.897362	1.89097		TC0100003603.mm.1	Grem2	NM_011825	-0.602989	2.5338
TC1000002464.mm.1	2610008E11Rik	NM_001004362	-0.73568	1.89097		TC1500000439.mm.1	Trib1	NM_144549	-0.931585	2.5338
TC1000002557.mm.1	Gm8158	XM_984537	-0.55039	1.89097		TC1500001979.mm.1	Ttll12	NM_183017	-0.878046	2.5338
TC1000002645.mm.1	Chpt1	NM_001146690	-1.7183	1.89097		TC1200002103.mm.1	Tgfb3	NM_009368	-0.624583	2.5338
TC1100000211.mm.1	Vps54	NM_139061	-1.32795	1.89097		TC0400003379.mm.1	Atp6v0b	NM_033617	-1.47816	2.5338
TC1200001484.mm.1	Gm10478	ENSMUST00000084451	-0.364301	1.89097		TC1200000206.mm.1	Mboat2	NM_001083341	-0.581466	2.5338
TC1400000041.mm.1	Gm8271	XM_985778	-0.619956	1.89097		TC1500000723.mm.1	Ep300	NM_177821	-1.51828	2.5338
TC1400000047.mm.1	Gm3532	ENSMUST00000181880	-0.664004	1.89097		TC0900000885.mm.1	C2cd4b	NM_001081314	-0.620669	2.5338
TC1400001405.mm.1	Gm3453	XM_001477032	-0.430168	1.89097		TC0600001968.mm.1	Lrrc4	NM_138682	-0.750315	2.5338
TC1500000244.mm.1	Kcns2	NM_001271704	-0.677324	1.89097		TC1500001534.mm.1	Dscc1	NM_183089	0.422646	2.5373
TC1500001347.mm.1	Hrsp12	NM_008287	-0.938412	1.89097		TC1100002918.mm.1	Epn2	NM_001252188	-0.921163	2.5373
TC1600001590.mm.1	Stxbp5l	NM_001114611	-2.05977	1.89097		TC0700002070.mm.1	Gm7579	ENSMUST00000097943	0.528884	2.54691
TC1700001266.mm.1	Ppm1b	NM_001159496	-0.804433	1.89097		TC0600000961.mm.1	Noto	NM_001007472	0.551236	2.54691
TC1800000212.mm.1	Gm16558	ENSMUST00000163015	-0.342088	1.89097		TC0200002478.mm.1	Mybl2	NM_008652	0.856206	2.54691
TC1800000282.mm.1	Apc	NM_007462	-1.47669	1.89097		TC0900000461.mm.1	Bsx	NM_178245	0.599133	2.54691
TC1900000266.mm.1	Olfr1461	NM_146302	0.35939	1.89097		TC0500003177.mm.1	Oas1e	NM_145210	0.411145	2.54691
TC1900001219.mm.1	Pcsk5	NM_001163144	-1.25679	1.89097		TC0700004078.mm.1	BC051019	NM_001040700	0.531615	2.54691
TC4_GL456350_random00000010.mm.1	Gm13298	NM_001085530	-0.946712	1.89097		TC0400001919.mm.1	Gm13156	ENSMUST00000118348	0.490643	2.54691
TC4_JH584294_random00000007.mm.1	Gm10590	uc029vev.1	-0.457004	1.89097		TC0X00000369.mm.1	Gm4853	ENSMUST00000119359	0.701677	2.54691
TC0100002698.mm.1	Trip12	NM_133975	-1.48665	1.94135		TC1700001911.mm.1	Btnl5-ps	NR_004051	0.750635	2.54691
TC0200001150.mm.1	Ube2e3	NM_009454	-0.696247	1.94135		TC0400002303.mm.1	Gm11890	ENSMUST00000119585	0.333789	2.54691
TC0200004433.mm.1	Ino80	NM_026574	-1.30468	1.94135		TC0100001497.mm.1	Selp	NM_011347	0.545771	2.54691
TC0500001389.mm.1	Vps29	NM_019780	-0.907158	1.94135		TC0200000728.mm.1	Gm13455	ENSMUST00000118767	0.342869	2.54691
TC0600000016.mm.1	Ppp1r9a	NM_181595	-1.23373	1.94135		TC0100003026.mm.1	Mcm6	NM_008567	0.446921	2.54691
TC0600001817.mm.1	Gm8649	ENSMUST00000181799	-0.920543	1.94135		TC0800001911.mm.1	C330021F23Rik	uc009lfx.1	0.546091	2.54691
TC0600003266.mm.1	Magohb	NM_025564	-0.981019	1.94135		TC1200001067.mm.1	Bdkrb1	NM_007539	0.463002	2.54691
TC0900001095.mm.1	Rps27a-ps2	ENSMUST00000078766	-0.730786	1.94135		TC0100003538.mm.1	Ufc1	NM_025388	0.65798	2.56729
TC0X00001557.mm.1	Klf8	NM_173780	-0.481941	1.94135		TC0500002130.mm.1	Speer4b	NM_028561	0.499617	2.56729
TC1000002671.mm.1	Tmpo	NM_001080129	-0.911915	1.94135		TC0600000558.mm.1	Lrrc61	NM_001110160	-1.26501	2.56729
TC1100003326.mm.1	Evi2a	NM_001033711	-1.57089	1.94135		TC0100002365.mm.1	Satb2	NM_139146	-1.38944	2.56729
TC1200002246.mm.1	Atxn3	NM_001167914	-0.513068	1.94135		TC0X00001800.mm.1	Porcn	NM_016913	-1.6305	2.56729
TC1300000652.mm.1	Nsd1	NM_008739	-1.13101	1.94135		TC0800003230.mm.1	Zfp882	NM_001166645	0.720027	2.57708
TC1300000983.mm.1	Tmem161b	NM_175187	-1.09694	1.94135		TC1500000353.mm.1	Pkhd1l1	NM_138674	0.607375	2.57708
TC1400000517.mm.1	Ktn1	NM_008477	-2.20041	1.94135		TC0500000900.mm.1	Gm6351	XM_889906	0.565467	2.57708
TC1600001939.mm.1	Btg3	NM_009770	-0.934462	1.94135		TC0500000918.mm.1	Gm7982	XM_982325	0.565467	2.57708
TC1700000005.mm.1	Scaf8	NM_134123	-1.19672	1.94135		TC1400000036.mm.1	Gm8297	XM_986074	0.533875	2.57708
TC1700001429.mm.1	Qk	NM_001159516	-1.06056	1.94135		TC1000000506.mm.1	Pkib	NM_001039050	0.512639	2.57708
TC1700002492.mm.1	Smchd1	NM_028887	-1.6618	1.94135		TC1100002480.mm.1	Smim23	NM_027050	0.521111	2.57708
TC0200004530.mm.1	Secisbp2l	NM_177608	-1.17902	1.96015		TC0700000386.mm.1	Irgq	NM_153134	-0.537576	2.59084
TC0500001853.mm.1	B3glct	NM_001081204	-1.3761	1.96015		TC0900000719.mm.1	Ubl7	NM_001122873	-1.77413	2.6089
TC0800000039.mm.1	Zfp958	NM_145591	-0.822372	1.96015		TC0700002977.mm.1	Med25	NM_029365	-2.41457	2.6089
TC1100002175.mm.1	Purb	NM_011221	-0.946484	1.96015		TC0200001746.mm.1	Phgr1	NM_001145644	0.865846	2.61814
TC1100002369.mm.1	0610010F05Rik	NM_027860	-1.82581	1.96015		TC0900003131.mm.1	Stac	NM_016853	0.602086	2.61814
TC1400002851.mm.1	Gm3739	ENSMUST00000165744	-0.940913	1.96015		TC0900000544.mm.1	Bace1	NM_001145947	-1.06656	2.61814
TC0300003158.mm.1	St6galnac3	NM_011372	-1.18491	1.96709		TC0900001892.mm.1	Elavl3	NM_010487	-1.05971	2.63211
TC0500001546.mm.1	Gatsl2	NM_030719	1.08889	1.96709		TC1000002478.mm.1	Rnf126	NM_144528	-1.51036	2.63211
TC0900000420.mm.1	Olfr26	NM_146783	0.339744	1.96709		TC0100002604.mm.1	Tuba4a	NM_009447	-1.02001	2.63211
TC0X00001087.mm.1	Gpr174	NM_001033251	0.845121	1.96709		TC0700004306.mm.1	Asphd1	NM_001039645	-0.449011	2.63211
TC0X00001669.mm.1	Asb11	NM_026853	-0.690007	1.96709		TC1400000304.mm.1	Dcp1a	NM_133761	-0.777336	2.63211
TC0X00002061.mm.1	Ndufa1	NM_019443	-0.598263	1.96709		TC4_JH584294_random00000001.mm.1	Ccl27a	NM_001199960_4	-0.577764	2.63211
TC1000003117.mm.1	Shmt2	NM_001252316	0.699288	1.96709		TC0400002102.mm.1	Sdf4	NM_011341	-0.874418	2.63211
TC1100002966.mm.1	Hs3st3b1	NM_018805	0.717047	1.96709		TC0500000640.mm.1	Uchl1	NM_011670	-1.32653	2.63211
TC1200000152.mm.1	Gm4983	XR_105475	-0.521136	1.96709		TC0200003271.mm.1	Crat	NM_007760	-1.04482	2.63211
TC1200002511.mm.1	Itgb8	NM_177290	-1.87053	1.96709		TC1900000850.mm.1	Slc18a2	NM_172523	0.650668	2.63905
TC1400000381.mm.1	Wapal	NM_001004436	-1.28712	1.96709		TC1100003115.mm.1	Scimp	NM_001045526	0.561774	2.63905
TC1400001788.mm.1	Dydc2	NM_027717	0.319193	1.96709		TC0700003765.mm.1	Aamdc	NM_001177945	0.667333	2.63905
TC1600001168.mm.1	Cldn26	NM_029070	-0.650714	1.96709		TC0300001845.mm.1	Ccdc144b	NM_178418	0.382087	2.63905
TC1800000257.mm.1	Map3k2	NM_011946	-1.17327	1.96709		TC0500002533.mm.1	Gm21905	ENSMUST00000177616	0.339608	2.65719
TC0100003313.mm.1	Tor1aip1	NM_001160018	-0.594726	1.97824		TC0500003507.mm.1	Snx8	NM_172277	0.659653	2.65719
TC0100003665.mm.1	Gm5069	NR_003623	-0.375397	1.97824		TC1500000102.mm.1	Gm2573	XM_001474178	-1.0582	2.65719
TC0200000050.mm.1	Gm13197	ENSMUST00000117204	0.50372	1.97824		TC0100003069.mm.1	Cdk18	NM_008795	-1.89638	2.67096
TC0400002206.mm.1	Dpy19l4	NM_001081201	-1.16723	1.97824		TC0200004959.mm.1	Ncoa6	NM_001242558	-1.08804	2.67096
TC0400002942.mm.1	Zdhhc21	NM_026647	-0.948267	1.97824		TC0600003064.mm.1	Phc1	NM_001042623	-1.36164	2.67096
TC0400003156.mm.1	Gm12795	ENSMUST00000117594	-0.483359	1.97824		TC0100002179.mm.1	Kansl3	NM_172652	-1.13416	2.67096
TC0500000819.mm.1	Slc4a4	NM_001136260	-2.384	1.97824		TC1600000491.mm.1	Adcy5	NM_001012765	-1.58886	2.67096
TC0600003475.mm.1	Dennd5b	NM_177192	-1.46545	1.97824		TC0100001220.mm.1	Chit1	NM_001284524	0.733991	2.67495
TC0900000871.mm.1	Car12	NM_178396	-0.583984	1.97824		TC1500000612.mm.1	Zfp7	NM_145916	0.472924	2.67495
TC0X00000772.mm.1	Tbl1x	NM_020601	-1.17314	1.97824		TC0900000750.mm.1	Parp6	NM_001205239	-1.51017	2.67495
TC0X00001216.mm.1	Gm5945	XM_621082	-0.952093	1.97824		TC0300000750.mm.1	Gba	NM_001077411	-1.04126	2.71671
TC0X00001317.mm.1	Arxes1	NM_029541	-0.790734	1.97824		TC1600001380.mm.1	Dgkg	NM_138650	-1.73074	2.71671
TC0X00002166.mm.1	Zfp280c	NM_001166648	-1.34055	1.97824		TC1200001353.mm.1	Ncoa1	NM_010881	-1.52649	2.71671
TC1000001789.mm.1	Vta1	NM_025418	-0.686235	1.97824		TC1100001452.mm.1	Samd14	NM_146025	-1.48274	2.7305
TC1200000825.mm.1	Ylpm1	NM_178363	-1.17121	1.97824		TC0200003206.mm.1	Rexo4	NM_207234	-0.581708	2.7305
TC1200001761.mm.1	Gm2436	XM_001473587	-1.10046	1.97824		TC0800001392.mm.1	Atmin	NM_177700	-0.806345	2.7305
TC1400000011.mm.1	Gm3043	XM_001475847	-0.713321	1.97824		TC0700004626.mm.1	Sez6l2	NM_001252566	-1.96737	2.7305
TC1400000029.mm.1	Gm8159	XM_984543	-0.52133	1.97824		TC1600000834.mm.1	Robo1	NM_019413	-1.42278	2.7305
TC1400001077.mm.1	Ccdc122	NM_175369	-0.438438	1.97824		TC1200000806.mm.1	Ptgr2	NM_001252625	0.898501	2.75475
TC1400002853.mm.1	Gm10340	ENSMUST00000164366	-0.901993	1.97824		TC0700004563.mm.1	Krtap5-1	NM_015808	0.574205	2.75475
TC1600001212.mm.1	Gm6305	ENSMUST00000121027	-0.310527	1.97824		TC0X00003281.mm.1	Gja6	NM_001001496	0.399828	2.75475
TC1800000092.mm.1	Rbbp8	NM_001081223	-0.804738	1.97824		TC0600002494.mm.1	Elmod3	NM_001253692	-0.786153	2.75475
TC0100000524.mm.1	Adam23	NM_001177600	-2.52393	2.01246		TC0500003513.mm.1	Ttyh3	NM_175274	-1.68003	2.7602
TC0100001178.mm.1	Nucks1	NM_001145804	-1.01788	2.01246		TC0600001268.mm.1	Slc6a1	NM_178703	-1.71942	2.7602
TC0200003400.mm.1	Zbtb6	NM_146253	-0.522951	2.01246		TC1700001002.mm.1	Fem1a	NM_010192	-0.432877	2.7602
TC0200005426.mm.1	Nkain4	NM_001141933	-0.429461	2.01246		TC1200001277.mm.1	Pacs2	NM_001081170	-1.59364	2.7602
TC0300002706.mm.1	Rbm15	NM_001045807	-0.554216	2.01246		TC1400001242.mm.1	Tpm3-rs7	ENSMUST00000072359	-0.387974	2.7602
TC0400000304.mm.1	Akirin2	NM_001007589	-0.958195	2.01246		TC1000002491.mm.1	Dos	NM_001195268	-1.93309	2.7602
TC0400002507.mm.1	Ccl27a	ENSMUST00000107981	-0.628918	2.01246		TC0300002577.mm.1	Gm12450	ENSMUST00000121765	0.361965	2.78767
TC0400003890.mm.1	Ddi2	NM_001017966	-1.07667	2.01246		TC0900002415.mm.1	Tmem202	NM_178388	0.466333	2.7923
TC0500001868.mm.1	Pds5b	NM_175310	-1.53757	2.01246		TC0200003828.mm.1	Cerkl	NM_001048176	0.755039	2.7923
TC0600000398.mm.1	Tmem178b	NM_001004182	-0.924036	2.01246		TC0Y00000550.mm.1	Gm20986	XM_003085622	0.411398	2.7923
TC0800000543.mm.1	Enpp6	NM_177304	-1.29876	2.01246		TC0300002206.mm.1	Gm6706	ENSMUST00000145087	0.528042	2.7923
TC0900001070.mm.1	Myo6	NM_001039546	-1.93287	2.01246		TC0700003572.mm.1	Ap3s2	NM_009682	-1.0136	2.89367
TC0900002599.mm.1	Fam63b	NM_172772	-0.91817	2.01246		TC1200001018.mm.1	Chga	NM_007693	-1.43961	2.89367
TC0900002870.mm.1	Pls1	NM_001033210	-0.971283	2.01246		TC0900000809.mm.1	Lctl	NM_145835	0.645091	2.90276
TC1100003421.mm.1	Znhit3	NM_001005223	-0.615186	2.01246		TC0400000920.mm.1	Zfp352	NM_153102	0.336757	2.90276
TC1200000524.mm.1	Prpf39	NM_177806	-1.17596	2.01246		TC0900001834.mm.1	Zfp560	NM_001004190	0.433094	2.90276
TC1200001762.mm.1	Gm2446	XM_001473627	-1.08438	2.01246		TC1400000712.mm.1	Trdv1	ENSMUST00000103676	0.485206	2.90276
TC1300001857.mm.1	Mak	NM_001145802	0.957711	2.01246		TC1100004058.mm.1	Gm11711	NM_001101657	0.681925	2.90276
TC1500001403.mm.1	Ubr5	NM_001081359	-2.02805	2.01246		TC1700002519.mm.1	Capn13	NM_001033444	0.656249	2.90276
TC1700000939.mm.1	Oard1	NM_001289490	-0.570577	2.01246		TC0200002199.mm.1	8030411F24Rik	NM_030135	0.325964	2.90276
TC1800000357.mm.1	Pcdhb3	NM_053128	-0.708434	2.01246		TC0X00000277.mm.1	Gm21645	XM_003688965	0.386727	2.90276
TC1900001144.mm.1	Stx3	NM_001025307	-0.694702	2.01246		TC1600000116.mm.1	Ciita	NM_001243760	0.640194	2.90276
TC0200001864.mm.1	Gm13988	ENSMUST00000119363	-0.643172	2.05737		TC0200001968.mm.1	AU015228	NM_001033197	0.487834	2.90276
TC0500001127.mm.1	Gm15446	NR_040366	-0.820279	2.05737		TC1400002826.mm.1	Trav4d-4	ENSMUST00000103663	0.55872	2.90276
TC0600003551.mm.1	Igkv4-86	ENSMUST00000103337	-0.35357	2.05737		TC0500000876.mm.1	Fam47e	NM_001033478	0.694298	2.90276
TC0900001046.mm.1	Ick	NM_001163780	-0.429985	2.05737		TC0600003148.mm.1	Cd9	NM_007657	1.11242	2.90276
TC0100001008.mm.1	2310035C23Rik	NM_029349	-1.20488	2.08035		TC1200002510.mm.1	Abcb5	NM_029961	0.487206	2.90276
TC0200001608.mm.1	Kcna4	NM_021275	-0.874012	2.08035		TC0100003856.mm.1	Cr2	NM_007758	0.521638	2.90276
TC0200001681.mm.1	Fmn1	NM_001043322	-1.60851	2.08035		TC0Y00000306.mm.1	Gm21572	XM_003689039	0.410129	2.90276
TC0200003545.mm.1	Prpf40a	NM_018785	-1.66858	2.08035		TC0Y00000305.mm.1	Gm21562	XM_003689038	0.410129	2.90276
TC0200003888.mm.1	Lrrc55	NM_001033346	-2.26899	2.08035		TC0Y00000311.mm.1	Gm21599	XM_003689041	0.410129	2.90276
TC0400004186.mm.1	Nfia	NM_001122953	-1.33816	2.08035		TC1600000513.mm.1	Gm4758	XM_156070	0.388544	2.90276
TC0500000815.mm.1	Mob1b	NM_026735	-1.07429	2.08035		TC0100003591.mm.1	Pydc4	NM_001177349	0.463141	2.90276
TC0500001944.mm.1	Grm3	NM_181850	-1.21081	2.08035		TC0700004261.mm.1	Gtf3c1	NM_207239	-1.42558	2.90276
TC0600000987.mm.1	Tia1	NM_001164078	-1.19843	2.08035		TC1500002299.mm.1	Atp5g2	NM_026468	-1.52476	2.90276
TC0600003417.mm.1	Kras	NM_021284	-1.08089	2.08035		TC0900000186.mm.1	Icam5	NM_008319	-1.11647	2.90276
TC0700004241.mm.1	Zkscan2	NM_001081329	-1.09705	2.08035		TC0800001093.mm.1	Mt3	NM_013603	-0.828625	2.90276
TC0800000120.mm.1	Cul4a	NM_146207	-0.942274	2.08035		TC1000002067.mm.1	Nr2e1	NM_152229	-0.696299	2.90276
TC0900001067.mm.1	Senp6	NM_146003	-1.63307	2.08035		TC1100001643.mm.1	Tubg2	NM_134028	-1.13289	2.90276
TC0900001562.mm.1	Golga4	NM_018748	-1.19812	2.08035		TC0500002950.mm.1	Gak	NM_001282051	-1.24993	2.90276
TC0900001836.mm.1	Zfp426	NM_001110309	-0.925453	2.08035		TC1000002504.mm.1	Rexo1	NM_025852	-1.50023	2.90276
TC0900003293.mm.1	Zfp445	NM_173364	-0.851254	2.08035		TC0900002321.mm.1	Cib2	NM_019686	-0.775555	2.94168
TC0X00000857.mm.1	Gm16412	ENSMUST00000121602	-0.633029	2.08035		TC1200000293.mm.1	Efcab10	NM_029152	0.427378	2.96791
TC1000001239.mm.1	Rassf9	NM_146240	-0.431803	2.08035		TC0700001712.mm.1	Acsm4	NM_178414	0.598725	2.96791
TC1100002659.mm.1	Cnot6	NM_212484	-1.13912	2.08035		TC0700002502.mm.1	Cblc	NM_001161844	0.709971	2.96791
TC1200000009.mm.1	Asxl2	NM_001270988	-0.831734	2.08035		TC1200002638.mm.1	Ighv1-61	ENSMUST00000103531	0.295875	2.96791
TC1200000459.mm.1	1700047I17Rik2	NM_001100116	-1.12858	2.08035		TC0900000997.mm.1	Wdr72	NM_001033500	0.777289	2.96791
TC1200002152.mm.1	Gtf2a1	NM_031391	-0.737107	2.08035		TC0600001527.mm.1	Klrb1f	NM_153094	0.299561	2.96791
TC1400002849.mm.1	Gm3696	NM_001024712	-1.09955	2.08035		TC0600003230.mm.1	4922502D21Rik	NM_199034	0.409794	2.96791
TC4_JH584293_random00000012.mm.1	Gm7819	uc029vdi.1	-0.675737	2.08035		TC0100001496.mm.1	Sell	NM_001164059	0.528281	2.96791
TC0100001024.mm.1	Serpinb5	NM_009257	-0.435117	2.1334		TC1600000378.mm.1	Ostn	NM_198112	0.314385	2.96791
TC0200001934.mm.1	Gm14007	ENSMUST00000118288	-0.46428	2.1334		TC0800000571.mm.1	4930555F03Rik	XR_105214	0.474371	3.00913
TC0200005190.mm.1	Gm11474	ENSMUST00000120814	-0.671271	2.1334		TC0500000298.mm.1	Cenpa	NM_007681	0.402839	3.00913
TC0300001492.mm.1	Ctbs	NM_028836	-0.623378	2.1334		TC0700002289.mm.1	Gm3611	ENSMUST00000173687	0.444345	3.00913
TC0400000354.mm.1	Nfx1	NM_023739	-0.665677	2.1334		TC1100000975.mm.1	Mis12	NM_025993	0.609598	3.00913
TC0600001398.mm.1	Clec4a3	NM_001204241	-0.280454	2.1334		TC1700002179.mm.1	Srf	NM_020493	-2.08953	3.00913
TC0900001761.mm.1	Jrkl	NM_001033181	-0.394472	2.1334		TC1900000903.mm.1	Aip	NM_001276284	-0.980335	3.00913
TC0X00000481.mm.1	Gm14600	ENSMUST00000121032	-0.187658	2.1334		TC0700002754.mm.1	Lrfn3	NM_175478	-0.788912	3.00913
TC0X00000649.mm.1	Mtm1	NM_001164190	-0.60827	2.1334		TC0900001616.mm.1	Trak1	NM_175114	-1.46689	3.00913
TC0X00001390.mm.1	Atg4a	ENSMUST00000112971	-0.956242	2.1334		TC0200003407.mm.1	Dennd1a	NM_146122	-1.10363	3.04706
TC1300000969.mm.1	Cetn3	NM_007684	-1.05781	2.1334		TC1700001841.mm.1	Wiz	NM_011717	-1.13411	3.04706
TC1400001288.mm.1	Cldn10	NM_001160096	-0.561784	2.1334		TC0700000488.mm.1	Dyrk1b	NM_001037957	-1.39767	3.04706
TC1700000812.mm.1	Esp8	NM_001177584	-0.400529	2.1334		TC1200001324.mm.1	Cdca7l	NM_146040	0.599124	3.06093
TC1800001312.mm.1	Sema6a	NM_018744	-1.32485	2.1334		TC0700003406.mm.1	Klf13	NM_021366	-0.7684	3.06093
TC0100003203.mm.1	Trove2	NM_013835	-1.08891	2.24499		TC1700000424.mm.1	Kifc5b	NM_053173	0.646051	3.08799
TC0400001006.mm.1	Alg6	NM_001081264	-0.831417	2.24499		TC0400000018.mm.1	Chchd7	NM_001190322	0.732952	3.08799
TC0500003733.mm.1	Zfp644	NM_026856	-1.14664	2.24499		TC0200004934.mm.1	Sun5	NM_029599	0.552872	3.09717
TC0600002116.mm.1	Kdm7a	NM_001033430	-1.61249	2.24499		TC0500002218.mm.1	Fam53a	NM_178390	0.531155	3.09717
TC0600003003.mm.1	Ankrd26	NM_001081112	-0.626478	2.24499		TC0500001931.mm.1	Dbf4	NM_001190717	0.56993	3.09717
TC0800002361.mm.1	Gm10033	NR_038043	-1.09349	2.24499		TC0800003218.mm.1	Map2k7	NM_001042557	-0.8351	3.09717
TC0X00000313.mm.1	Dock11	NM_001009947	-1.00118	2.24499		TC0700004618.mm.1	Numbl	NM_010950	-1.23098	3.09717
TC1100002720.mm.1	Gm12209	ENSMUST00000120089	0.390935	2.24499		TC1800000771.mm.1	Mex3c	NM_001039214	-0.729117	3.09717
TC1600000704.mm.1	Ift57	NM_028680	-1.00637	2.24499		TC0200000641.mm.1	Dab2ip	NM_001001602	-1.65049	3.09717
TC1900001551.mm.1	Erlin1	NM_001164359	-1.12913	2.24499		TC1200000833.mm.1	Fos	NM_010234	-1.836	3.09717
TC0400000149.mm.1	Mmp16	NM_019724	-0.96833	2.25919		TC0700002039.mm.1	Ptdss2	NM_013782	-0.64211	3.09717
TC0400001534.mm.1	Gm12966	ENSMUST00000118024	-0.798384	2.25919		TC0200005291.mm.1	Pmepa1	NM_022995	-0.820782	3.09717
TC0900000959.mm.1	Zfp280d	NM_146224	-2.22984	2.25919		TC0800001437.mm.1	Gse1	NM_001145896	-1.31632	3.09717
TC0X00000156.mm.1	AA414768	NM_001272033	-0.590309	2.25919		TC0100003437.mm.1	Tbx19	NM_032005	0.386403	3.13073
TC0X00000398.mm.1	Stag2	NM_001077712	-1.46678	2.25919		TC1000001148.mm.1	Ndufa12	NM_025551	0.688703	3.13073
TC1100002553.mm.1	Gabrg2	NM_008073	-1.37152	2.25919		TC1600000674.mm.1	Btla	NM_001037719	0.380039	3.13073
TC1400002843.mm.1	LOC100861615	NM_001270812	-0.973867	2.25919		TC0600001476.mm.1	Fgf23	NM_022657	0.532311	3.13073
TC1700001173.mm.1	Rasgrp3	NM_001166493	-1.20546	2.25919		TC0200000427.mm.1	Lcn8	NM_033145	0.580541	3.13073
TC1800000191.mm.1	Galnt1	NM_001160404	-1.27051	2.25919		TC0300002180.mm.1	Gm15442	ENSMUST00000117905	0.343222	3.13073
TC1900001360.mm.1	Dkk1	NM_010051	0.6447	2.25919		TC0600000455.mm.1	Tmem139	NM_175408	0.29527	3.13073
TC0100000437.mm.1	Gm6917	ENSMUST00000081455	-0.672124	2.39144		TC0700003745.mm.1	Gm9934	ENSMUST00000098303	0.351463	3.13073
TC0100002338.mm.1	Hecw2	NM_001001883	-2.8673	2.39144		TC1300000836.mm.1	Gm7969	uc007rbw.1	0.395255	3.13073
TC0200004213.mm.1	Trim44	NM_020267	-0.599311	2.39144		TC1500001365.mm.1	Cox6c	NM_053071	0.3768	3.13073
TC0400003116.mm.1	Tm2d1	NM_053157	-0.84416	2.39144		TC0400000657.mm.1	Gm12529	ENSMUST00000119529	0.616075	3.13073
TC0500001662.mm.1	A430033K04Rik	NM_183025	-0.416254	2.39144		TC0100002376.mm.1	Kctd18	NM_001159864	0.452061	3.13073
TC0500003215.mm.1	Ift81	NM_009879	-1.18085	2.39144		TC0600000410.mm.1	Ssbp1	NM_001286663	0.78362	3.13649
TC0600001922.mm.1	Fam3c	NM_138587	-1.19281	2.39144		TC0300002553.mm.1	Gm10681	ENSMUST00000058728	0.517775	3.13649
TC0X00000701.mm.1	Rpl3-ps2	ENSMUST00000117131	-0.743647	2.39144		TC0700000219.mm.1	Napa	NM_025898	-1.09199	3.13649
TC1100000526.mm.1	Gfpt2	NM_013529	-2.21669	2.39144		TC0700001997.mm.1	Kndc1	NM_177261	-1.5203	3.13649
TC1100001253.mm.1	Taf15	NM_027427	-0.906239	2.39144		TC1900001107.mm.1	Tmem138	NM_028411	-0.625519	3.13649
TC1100002998.mm.1	Adprm	NM_025510	-1.11003	2.39144		TC1500001870.mm.1	Tmem184b	NM_001253817	-1.10686	3.13649
TC1200001911.mm.1	4930447C04Rik	NM_029444	-1.36306	2.39144		TC1500001712.mm.1	Arc	NM_001276684	-1.83162	3.13649
TC1300000385.mm.1	Bphl	NM_026512	-0.523668	2.39144		TC0900001381.mm.1	Mon1a	NM_028369	-0.738708	3.13649
TC1300000904.mm.1	Erap1	NM_030711	-0.86442	2.39144		TC1300000834.mm.1	Gm7969	XM_982175	0.455249	3.1735
TC1400001393.mm.1	Gm3500	ENSMUST00000177986	-1.10928	2.39144		TC0700001841.mm.1	Itgal	NM_001253872	1.04802	3.1735
TC1700002414.mm.1	Rab31	NM_133685	-1.11988	2.39144		TC0700000864.mm.1	Lmtk3	NM_001005511	-1.77828	3.1735
TC0100000602.mm.1	Xrcc5	NM_009533	-0.84876	2.43807		TC1700000434.mm.1	Gm10505	XR_141339	0.531669	3.20632
TC0200001203.mm.1	Itgav	NM_008402	-2.04014	2.43807		TC1500001379.mm.1	Pabpc1	NM_008774	-0.894474	3.20632
TC0500002216.mm.1	Nkx1-1	XM_001473635	0.686867	2.43807		TC1500002247.mm.1	Bin2	NM_001270537	-1.54741	3.20632
TC0500002411.mm.1	Lgi2	NM_144945	-1.74505	2.43807		TC0500002526.mm.1	Bend4	NM_001164806	-0.465952	3.20632
TC0700002296.mm.1	Vmn2r46	NM_001105076	-0.588667	2.43807		TC0800003169.mm.1	Pgbd5	NM_171824	-1.21609	3.20632
TC0700002445.mm.1	Hif3a	NM_001162950	2.02628	2.43807		TC0300000413.mm.1	Smad9	NM_019483	-0.448233	3.20632
TC0900001210.mm.1	Tfdp2	NM_001184706	-0.853498	2.43807		TC1600002045.mm.1	Scaf4	NM_178923	-1.37569	3.20632
TC1200001759.mm.1	2700097O09Rik	NM_028314	-0.509845	2.43807		TC0700001689.mm.1	Xylt1	NM_175645	-1.15948	3.20632
TC1300002539.mm.1	Rad17	NM_001044371	-0.682686	2.43807		TC0500003264.mm.1	Ccdc92	NM_144819	-0.973142	3.20632
TC1500000045.mm.1	Lifr	NM_001113386	-0.919857	2.43807		TC0700001875.mm.1	Itgam	NM_001082960	-1.32218	3.20632
TC1600000415.mm.1	Dlg1	NM_001252433	-1.16854	2.43807		TC1000002498.mm.1	Mex3d	NM_198615	-0.531274	3.20632
TC1700000603.mm.1	Wdr46	NM_020603	0.660812	2.43807		TC0800000754.mm.1	Ell	NM_007924	-1.00709	3.20632
TC1700001680.mm.1	Gm10012	NR_028042	-0.595539	2.43807		TC1200000740.mm.1	Galnt16	NM_001081421	-1.27711	3.20632
TC0100001096.mm.1	Ccdc93	NM_001025156	-0.598496	2.48622		TC0400003702.mm.1	Trnp1	NM_001081156	-1.16101	3.20632
TC0100002073.mm.1	Col19a1	NM_007733	-1.11088	2.48622		TC1100000899.mm.1	Vamp2	NM_009497	-1.27076	3.20632
TC0200004833.mm.1	3300002I08Rik	NM_027017	-0.626101	2.48622		TC0500003013.mm.1	Cryba4	NM_021351	0.555447	3.23176
TC0400002268.mm.1	Cpne3	NM_027769	-1.05992	2.48622		TC0Y00000219.mm.1	Gm20993	XM_003085597	0.436273	3.23176
TC0500001049.mm.1	Zfp326	NM_018759	-0.852047	2.48622		TC0700002818.mm.1	Scgb2b25-ps	ENSMUST00000121936	0.285753	3.23176
TC0700000931.mm.1	Siglech	NM_178706	-0.892444	2.48622		TC0600003255.mm.1	Gm6584	ENSMUST00000119671	0.369708	3.23176
TC0700001580.mm.1	Olfml1	NM_172907	-0.645655	2.48622		TC0100000497.mm.1	Pard3b	NM_001081050	1.03093	3.23176
TC1000000322.mm.1	Lama4	NM_010681	-1.48326	2.48622		TC0200003112.mm.1	Pax8	NM_011040	0.743358	3.23176
TC1000000446.mm.1	Ascc3	NM_198007	-1.36207	2.48622		TC0400000434.mm.1	Atp8b5	NM_177195	0.787863	3.23176
TC1100002946.mm.1	Zfp287	NM_133208	-0.366373	2.48622		TC0600003367.mm.1	Gm6614	NM_001081318	0.691116	3.23176
TC1200000624.mm.1	Pcnxl4	NM_026327	-0.435218	2.48622		TC1000002425.mm.1	Gm9508	XM_001474402	0.667875	3.23176
TC1600000387.mm.1	Opa1	NM_001199177	-1.31558	2.48622		TC0200001969.mm.1	Tgm6	NM_001289747	0.689107	3.23176
TC1700002044.mm.1	H2-M6-ps	ENSMUST00000119193	-0.66048	2.48622		TC1900000100.mm.1	Gm550	uc008ghj.1	0.467	3.23176
TC1700002120.mm.1	Cd2ap	NM_009847	-1.23433	2.48622		TC1100001882.mm.1	Cd300a	NM_170758	0.629758	3.23176
TC1800000969.mm.1	Rock1	NM_009071	-2.07741	2.48622		TC1400000069.mm.1	Gm26661	ENSMUST00000181025	0.501201	3.23176
TC1900000586.mm.1	Lcor	NM_172154	-0.77247	2.48622		TC0200001003.mm.1	G6pc2	NM_001289856	0.484181	3.23176
TC0200004010.mm.1	Olfr1167	NM_146294	0.509257	2.49681		TC0600000341.mm.1	Stra8	NM_009292	0.57289	3.23176
TC0300002279.mm.1	Kirrel	NM_001170985	0.501328	2.49681		TC0700002001.mm.1	Prap1	NM_009475	0.201777	3.23176
TC0500000885.mm.1	9330159N05Rik	ENSMUST00000180541	-1.00116	2.49681		TC1400000581.mm.1	Rnase2b	NM_019398	0.349075	3.23176
TC0X00001792.mm.1	Gm14799	ENSMUST00000117502	-0.381067	2.49681		TC1300002249.mm.1	Zfp874a	NM_177712	0.398193	3.23176
TC1000000109.mm.1	Gm10335	ENSMUST00000096020	-0.507398	2.49681		TC0500001080.mm.1	Rpap2	NM_001163461	0.520871	3.23176
TC1100001848.mm.1	Kcnj16	NM_001252207	-0.408082	2.49681		TC1900000635.mm.1	Cutc	NM_001113562	0.497765	3.23176
TC1200000808.mm.1	Zfp410	NM_001252582	-0.476115	2.49681		TC0500001506.mm.1	Mmp17	NM_011846	-1.60708	3.23176
TC1300002535.mm.1	Gtf2h2	NM_022011	-0.76046	2.49681		TC0X00001541.mm.1	Kdm5c	NM_013668	-1.01799	3.23176
TC1900000635.mm.1	Cutc	NM_001113562	-0.346423	2.49681		TC1800001682.mm.1	Zfp236	NM_177832	-1.13804	3.23176
TC0100001932.mm.1	Sntg1	NM_027671	-1.44656	2.50167		TC0400000464.mm.1	Melk	NM_010790	0.500788	3.23514
TC0100003870.mm.1	Usf1	NM_009480	0.71753	2.50167		TC0400003886.mm.1	Tmem82	NM_145987	0.863418	3.23514
TC0200003629.mm.1	Fap	NM_007986	-0.90635	2.50167		TC0400001870.mm.1	Gm13239	ENSMUST00000119920	0.425433	3.23514
TC0200003772.mm.1	Lnp	NM_001110209	-1.12108	2.50167		TC1200002646.mm.1	Igh-VJ558	ENSMUST00000103539	0.325701	3.23514
TC0200004338.mm.1	Olfr1310	NM_146449	-0.278027	2.50167		TC0500000417.mm.1	Ppp2r2c	NM_172994	-1.32911	3.23514
TC0200004423.mm.1	Rmdn3	NM_001033136	0.616426	2.50167		TC0200001963.mm.1	Stk35	NM_001038635	-0.652914	3.23514
TC0200004545.mm.1	Sppl2a	NM_023220	-0.749884	2.50167		TC0700003989.mm.1	Taf10	NM_020024	-0.892566	3.23514
TC0300000172.mm.1	Tnik	NM_001163007	-1.90272	2.50167		TC0700004215.mm.1	Usp31	NM_001033173	-1.45055	3.23514
TC0300001398.mm.1	H2afz	NM_016750	-1.08388	2.50167		TC1200001990.mm.1	Actn1	NM_134156	-1.52906	3.23514
TC0400001235.mm.1	Atpaf1	NM_181040	-1.22962	2.50167		TC0900002380.mm.1	Clk3	NM_007713	-0.662817	3.23514
TC0400002708.mm.1	Ctnnal1	NM_018761	-1.61058	2.50167		TC1000000540.mm.1	Dnajb12	NM_019965	-0.934873	3.23514
TC0500000008.mm.1	Cdk6	NM_009873	0.854604	2.50167		TC0700004302.mm.1	Taok2	NM_001163774	-1.31715	3.23514
TC0500001590.mm.1	Hspb1	NM_013560	0.640111	2.50167		TC0300002186.mm.1	Gm9762	ENSMUST00000036976	-0.621273	3.23514
TC0700001349.mm.1	Ndufc2	NM_024220	-0.518186	2.50167		TC0200004138.mm.1	Mapk8ip1	NM_001202445	-1.45542	3.23514
TC0700002271.mm.1	Vmn2r-ps44	ENSMUST00000174053	-0.490081	2.50167		TC0300000812.mm.1	Pglyrp4	NM_001165968	0.445679	3.24152
TC0800001509.mm.1	Cpne7	NM_170684	1.43817	2.50167		TC0200001662.mm.1	Lpcat4	NM_207206	-1.64601	3.24152
TC0800002730.mm.1	Pllp	NM_026385	-1.0522	2.50167		TC0300000772.mm.1	She	NM_172530	0.544735	3.25048
TC0900000819.mm.1	Tipin	NM_025372	-1.06381	2.50167		TC0700002672.mm.1	Map3k10	NM_001081292	-1.24656	3.25048
TC0900001489.mm.1	Dclk3	NM_172928	-0.715589	2.50167		TC0500000297.mm.1	Slc35f6	NM_175675	-0.440941	3.25048
TC0X00001201.mm.1	3110007F17Rik	NM_028426	-0.746795	2.50167		TC1700001950.mm.1	Prrc2a	NM_001199044	-2.38554	3.25048
TC0X00001254.mm.1	Diap2	NM_172493	-2.24561	2.50167		TC0800000982.mm.1	Wdr83os	NM_001001493	-1.5195	3.25048
TC0X00001405.mm.1	Gm15031	ENSMUST00000121341	-0.417372	2.50167		TC0500002859.mm.1	Wdfy3	NM_172882	-2.63272	3.25048
TC1300000280.mm.1	Tdp2	NM_019551	-0.564072	2.50167		TC0700000048.mm.1	Zfp628	NM_170759	-0.539681	3.25048
TC1400000009.mm.1	Gm5795	NM_001270806	-0.439817	2.50167		TC0700002792.mm.1	Gramd1a	NM_027898	-1.61122	3.25048
TC1400002792.mm.1	Gm3252	ENSMUST00000165619	-0.953568	2.50167		TC1100002971.mm.1	Gm12291	ENSMUST00000121627	-1.03299	3.25048
TC1500000099.mm.1	Zfr	NM_011767	-1.60622	2.50167		TC0600001622.mm.1	Atf7ip	NM_019426	-0.805712	3.25048
TC1500001548.mm.1	Has2	NM_008216	0.590122	2.50167		TC0800003031.mm.1	Cotl1	NM_028071	-1.04255	3.25048
TC1500002154.mm.1	Rpap3	NM_028003	-0.658252	2.50167		TC0900000540.mm.1	Fxyd6	NM_022004	-1.27417	3.2506
TC1500002249.mm.1	Cela1	NM_033612	0.687184	2.50167		TC0500001370.mm.1	Atxn2	NM_009125	-1.37703	3.2506
TC1600001944.mm.1	D16Ertd472e	NM_001252438	-1.12668	2.50167		TC1100000891.mm.1	Ctc1	NM_001013256	-1.63523	3.2506
TC1700001561.mm.1	2210404O09Rik	NM_001256493	-0.468591	2.50167		TC0700000058.mm.1	Epn1	NM_001252454	-1.90565	3.2506
TC1800001153.mm.1	Brd8	NM_001289606	-0.749495	2.50167		TC0300000871.mm.1	Celf3	NM_001289613	-2.27761	3.2506
TC1900000204.mm.1	Cyb561a3	NM_001282064	0.488404	2.50167		TC1100004217.mm.1	Arhgdia	NM_133796	-1.0098	3.2506
TC1900000709.mm.1	As3mt	NM_020577	-0.755328	2.50167		TC0400002576.mm.1	Exosc3	NM_025513	0.508776	3.27572
TC0100000422.mm.1	9430016H08Rik	NM_001081181	-0.641123	2.6234		TC1300002149.mm.1	Cts8	NM_019541	0.275921	3.27572
TC0100001161.mm.1	AA986860	NM_177604	0.536716	2.6234		TC1100001860.mm.1	Cog1	NM_013581	-1.11779	3.27572
TC0100001200.mm.1	Lrrn2	NM_010732	0.774761	2.6234		TC1400000250.mm.1	Cphx1	NM_175342	0.650595	3.28837
TC0100001955.mm.1	Arfgef1	NM_001102430	-1.32442	2.6234		TC0X00002096.mm.1	Gm14570	ENSMUST00000119444	0.291574	3.28837
TC0100002864.mm.1	Ppip5k2	NM_173760	-1.26148	2.6234		TC1500001878.mm.1	Dmc1	NM_001278226	0.60473	3.29685
TC0100003872.mm.1	Irf6	NM_016851	0.516537	2.6234		TC0500001152.mm.1	Chek2	NM_016681	0.486532	3.29685
TC0200000879.mm.1	Upp2	NM_001289659	0.749272	2.6234		TC0400002598.mm.1	Hemgn	NM_053149	0.663277	3.29685
TC0200002149.mm.1	Polr3f	NM_029763	-0.688249	2.6234		TC0100000575.mm.1	Kif22-ps	ENSMUST00000119302	0.384735	3.29685
TC0200002345.mm.1	Actl10	NM_001171640	0.453164	2.6234		TC0300000823.mm.1	Sprr2b	NM_011469	0.405874	3.29685
TC0200002524.mm.1	Wfdc6b	NM_001012725	0.581943	2.6234		TC0100001438.mm.1	Astn1	NM_001205204	-1.60877	3.29685
TC0200004502.mm.1	Spg11	NM_145531	-1.05572	2.6234		TC0X00001809.mm.1	Gm14502	ENSMUST00000118154	0.505202	3.37882
TC0200005453.mm.1	Sox18	NM_009236	0.872186	2.6234		TC1100003921.mm.1	Scn4a	NM_133199	0.620197	3.37882
TC0200005467.mm.1	Phyhd1	NM_001252568	0.716485	2.6234		TC1900001724.mm.1	1700019N19Rik	NM_026208	0.342641	3.37882
TC0400000873.mm.1	Acer2	NM_139306	0.930908	2.6234		TC0600003038.mm.1	B4galnt3	NM_198884	0.696396	3.37882
TC0400001378.mm.1	Gm12895	ENSMUST00000122214	0.765018	2.6234		TC1600001760.mm.1	Tmem30c	NM_027651	0.341351	3.37882
TC0400001633.mm.1	Slc30a2	NM_001039677	0.747653	2.6234		TC0100003876.mm.1	Tex30	NM_029368	0.363302	3.37882
TC0400002389.mm.1	1700003M02Rik	NM_027041	0.48243	2.6234		TC0600003556.mm.1	Igkv4-78	ENSMUST00000103343	0.396427	3.37882
TC0400003451.mm.1	Zmpste24	NM_172700	-0.614022	2.6234		TC0400002606.mm.1	Gabbr2	NM_001081141	-1.72799	3.37882
TC0500001577.mm.1	Bcl7b	NM_009745	0.390093	2.6234		TC0100001204.mm.1	Plekha6	NM_001160268	-1.36512	3.37882
TC0500001789.mm.1	Gm3404	NM_001243109	0.312277	2.6234		TC1800001577.mm.1	Smad4	NM_008540	-0.874671	3.37882
TC0500002483.mm.1	Rfc1	NM_011258	-0.795595	2.6234		TC1600000269.mm.1	Yeats2	NM_001033237	-0.826904	3.37882
TC0500003416.mm.1	Prkrip1	NM_025774	-0.459704	2.6234		TC0100001859.mm.1	Slc30a1	NM_009579	-0.586821	3.37882
TC0700000081.mm.1	Olfr1336	NM_146915	0.516512	2.6234		TC0900000189.mm.1	Pde4a	NM_019798	-1.5804	3.37882
TC0700000236.mm.1	Slc1a5	NM_009201	0.647404	2.6234		TC0700000296.mm.1	Rtn2	NM_001025364	-1.04839	3.37882
TC0700001555.mm.1	Timm10b	NM_019502	1.06561	2.6234		TC0800000760.mm.1	Jund	NM_001286944	-0.774092	3.37882
TC0700001644.mm.1	Mical2	NM_001193305	1.58216	2.6234		TC0300000730.mm.1	Ubqln4	NM_033526	-1.33284	3.37882
TC0700001821.mm.1	Doc2a	NM_010069	1.46911	2.6234		TC0900000713.mm.1	Cyp1a1	NM_001136059	0.481354	3.41185
TC0800000627.mm.1	Scrg1	NM_009136	-0.495361	2.6234		TC0300002298.mm.1	Ttc24	NM_172526	0.778197	3.41185
TC0900002452.mm.1	Paqr5	NM_028748	1.1801	2.6234		TC0100002446.mm.1	Gpr1	NM_146250	0.45173	3.41185
TC0900002775.mm.1	9330154J02Rik	XR_035199	0.617317	2.6234		TC1100003757.mm.1	Krt15	NM_008469	0.61438	3.41185
TC0X00000662.mm.1	Cnga2	NM_007724	0.646802	2.6234		TC0800001616.mm.1	Fcer2a	NM_001253737	0.469246	3.41185
TC0X00002307.mm.1	Atp11c	NM_001001798	-1.29659	2.6234		TC1100000705.mm.1	Olfr311	NM_146537	0.409257	3.41185
TC1000000080.mm.1	Fbxo30	NM_001168297	-0.496963	2.6234		TC0600001254.mm.1	Fancd2	NM_001033244	0.756332	3.41185
TC1000000626.mm.1	Jmjd1c	NM_001242396	-1.31616	2.6234		TC0500003722.mm.1	Medag	NM_027519	-0.445577	3.41185
TC1100001317.mm.1	Tubd1	NM_001199045	1.66624	2.6234		TC1200002113.mm.1	Zdhhc22	NM_001080943	-0.897697	3.41185
TC1100002575.mm.1	Adra1b	NM_001284380	0.484175	2.6234		TC1100003137.mm.1	Pitpnm3	NM_001024927	-1.43214	3.41185
TC1100003744.mm.1	Krtap29-1	ENSMUST00000105051	0.344419	2.6234		TC0800003053.mm.1	Zcchc14	NM_080855	-1.27143	3.41185
TC1200002398.mm.1	Ankrd9	NM_175207	0.695092	2.6234		TC1300002274.mm.1	Papd7	NM_001169131	-0.912322	3.41185
TC1300000781.mm.1	Cdk20	NM_053180	0.633797	2.6234		TC1700000932.mm.1	Trem1	NM_021406	0.513686	3.44392
TC1400001528.mm.1	Kcnk5	NM_021542	0.623932	2.6234		TC0900001902.mm.1	1810064F22Rik	NR_027981	0.260253	3.44392
TC1500001988.mm.1	Ldoc1l	NM_177630	0.480164	2.6234		TC0200002043.mm.1	Mcm8	NM_025676	0.617566	3.44392
TC1600001231.mm.1	Parn	NM_028761	-1.1736	2.6234		TC0900003094.mm.1	Fbxw26	NM_198674	0.422275	3.44392
TC1600001604.mm.1	Pla1a	NM_134102	0.783895	2.6234		TC0500000855.mm.1	Epgn	NM_053087	0.419698	3.44392
TC1700000846.mm.1	Clic5	NM_172621	0.66353	2.6234		TC0Y00000556.mm.1	Gm21440	NM_009220_3	0.529057	3.44392
TC1700000884.mm.1	Yipf3	NM_145353	0.572338	2.6234		TC0Y00000555.mm.1	Ssty1	NM_009220	0.529057	3.44392
TC1700001166.mm.1	Ltbp1	NM_019919	-0.713047	2.6234		TC0800001842.mm.1	Defa-rs1	NM_007844	0.350286	3.44392
TC1700001593.mm.1	Zfp213	NM_001033496	0.53278	2.6234		TC0900000503.mm.1	Ccdc153	NM_001081369	0.619525	3.44392
TC1700002165.mm.1	Mad2l1bp	NM_025649	0.477007	2.6234		TC0700003714.mm.1	Prss23	NM_029614	-0.61993	3.44392
TC1900000847.mm.1	Eno4	NM_178689	0.647967	2.6234		TC0700002723.mm.1	Sipa1l3	NM_001081028	-1.22325	3.44392
TC1900001773.mm.1	Lipo4	XM_001477705	-0.497161	2.6234		TC0500003495.mm.1	Zfand2a	NM_001159908	-1.15983	3.44392
TC0100002503.mm.1	Erbb4	NM_010154	-1.71871	2.67573		TC1000000178.mm.1	C920009B18Rik	NR_015465	0.564634	3.48344
TC0100002645.mm.1	Serpine2	NM_009255	-0.925781	2.67573		TC0Y00000248.mm.1	Gm21820	ENSMUST00000179056	0.330138	3.48344
TC0100003754.mm.1	Tgfb2	NM_009367	-0.972401	2.67573		TC0900001820.mm.1	Olfr850	NM_146523	0.319177	3.48344
TC0200000821.mm.1	Rif1	NM_175238	-1.66233	2.67573		TC0900000699.mm.1	Trcg1	NM_001014398	0.699758	3.48344
TC0200003283.mm.1	Fnbp1	NM_001038700	-1.44061	2.67573		TC0600000272.mm.1	Cpa5	NM_144537	0.703739	3.48344
TC0300001399.mm.1	Dnajb14	NM_001033155	-0.958133	2.67573		TC1400001411.mm.1	Gm3594	XM_001477474	0.536238	3.48344
TC0300003077.mm.1	Sh3glb1	NM_001282037	-1.1457	2.67573		TC0200001922.mm.1	Acoxl	NM_028765	0.646633	3.48344
TC0400000393.mm.1	Gm10594	ENSMUST00000098127	-0.261894	2.67573		TC1000000194.mm.1	Taar1	NM_053205	0.318778	3.48344
TC0400001047.mm.1	Pde4b	NM_001177980	-1.40933	2.67573		TC0200002648.mm.1	Dok5	NM_001163686	-0.550828	3.48344
TC0400001881.mm.1	Gm13251	NM_001085522	-0.640946	2.67573		TC1500002003.mm.1	Wnt7b	NM_001163633	-0.857212	3.48344
TC0400002139.mm.1	Penk	NM_001002927	-1.08227	2.67573		TC0100000635.mm.1	Vil1	NM_009509	0.85854	3.51365
TC0400002500.mm.1	Gm10594	ENSMUST00000098118	-0.261894	2.67573		TC0400002830.mm.1	Gm11220	ENSMUST00000118844	0.320404	3.51365
TC0500000435.mm.1	Tmem128	NM_025480	-0.677795	2.67573		TC1300000784.mm.1	Spata31	NM_030047	0.506318	3.51365
TC0500002615.mm.1	Chic2	NM_028850	-0.66633	2.67573		TC1600002017.mm.1	Krtap16-1	NM_130870	0.264579	3.51365
TC0600000591.mm.1	Mpp6	NM_001164733	-1.0061	2.67573		TC1200001834.mm.1	Mis18bp1	NM_172578	0.36236	3.51365
TC0700001871.mm.1	Fus	NM_139149	-1.33823	2.67573		TC0800001856.mm.1	Defb11	NM_139221	0.408415	3.51365
TC0700002243.mm.1	Vmn2r36	NM_001105068	-0.441888	2.67573		TC1400000412.mm.1	Sftpa1	NM_023134	0.428227	3.51365
TC0700003699.mm.1	Folh1	NM_001159706	-1.09332	2.67573		TC1900001493.mm.1	Tctn3	NM_026260	-1.21799	3.51365
TC0800001831.mm.1	Gm20796	ENSMUST00000178500	-0.384702	2.67573		TC0400000905.mm.1	Ifna11	NM_008333	-0.597158	3.51365
TC0900001650.mm.1	Zfp105	NM_009544	-0.571126	2.67573		TC0X00000214.mm.1	Usp11	NM_145628	-1.80164	3.51365
TC0X00002167.mm.1	Gpr119	NM_181751	-0.469532	2.67573		TC1100003830.mm.1	Atxn7l3	NM_001098836	-0.852167	3.51365
TC1100001109.mm.1	Blmh	NM_178645	-0.88573	2.67573		TC1200000769.mm.1	Sipa1l1	NM_001167983	-1.52555	3.51365
TC1200000750.mm.1	Srsf5	NM_001079694	-1.13264	2.67573		TC0700000484.mm.1	Fcgbp	NM_001122603	0.93291	3.57229
TC1300000934.mm.1	2210408I21Rik	NM_001081353	-1.22526	2.67573		TC0900001416.mm.1	Dalrd3	NM_026378	-1.06523	3.57229
TC1400000045.mm.1	Gm3187	ENSMUST00000178429	-0.450263	2.67573		TC1100001125.mm.1	Git1	NM_001004144	-1.74965	3.57229
TC1400001567.mm.1	Kcnma1	NM_001253358	-1.94003	2.67573		TC0900001345.mm.1	Dusp7	NM_153459	-1.13065	3.57229
TC1700001864.mm.1	Zfp955a	NM_029952	-0.556905	2.67573		TC1100001135.mm.1	Sez6	NM_021286	-1.70493	3.57229
TC1700002420.mm.1	Ankrd12	NM_001025572	-0.908377	2.67573		TC1300000297.mm.1	Prl3b1	NM_008865	0.383553	3.5923
TC1700002564.mm.1	Cdc42ep3	NM_026514	-0.737271	2.67573		TC0400002911.mm.1	Gm12913	ENSMUST00000117472	0.767918	3.5923
TC1800000360.mm.1	Pcdhb6	NM_053131	-0.80058	2.67573		TC0100001644.mm.1	Spta1	NM_011465	1.03224	3.5923
TC4_GL456350_random00000008.mm.1	Gm10594	ENSMUST00000178800	-0.261894	2.67573		TC0200004741.mm.1	Gm14082	ENSMUST00000118582	0.32712	3.5923
TC4_JH584293_random00000013.mm.1	Gm10594	ENSMUST00000179681	-0.261894	2.67573		TC1700002769.mm.1	Gm3435	NM_001123372	0.535483	3.5923
TC0100000550.mm.1	Gm8812	ENSMUST00000118496	0.41135	2.79223		TC0800000847.mm.1	Rasd2	NM_029182	-0.519598	3.5923
TC0100003402.mm.1	Fmo2	NM_018881	1.31022	2.79223		TC0200005139.mm.1	Zfp335	NM_199027	-1.45746	3.5923
TC0200003573.mm.1	Ermn	NM_029972	-1.65311	2.79223		TC1600001117.mm.1	Crebbp	NM_001025432	-1.75307	3.5923
TC0200004701.mm.1	Pak7	NM_172858	-1.67437	2.79223		TC0200000002.mm.1	Fam171a1	NM_001081161	-0.777797	3.5923
TC0200005173.mm.1	Gm11469	ENSMUST00000119751	0.502362	2.79223		TC0600002020.mm.1	Podxl	NM_013723	-0.770626	3.5923
TC0300000228.mm.1	Usp13	NM_001013024	-0.672083	2.79223		TC0100001168.mm.1	Eif2d	NM_001136070	-0.694052	3.5923
TC0300001268.mm.1	Arsj	NM_173451	0.830019	2.79223		TC1900001254.mm.1	1110059E24Rik	NM_025423	0.358829	3.62409
TC0300001431.mm.1	Unc5c	NM_009472	-0.366623	2.79223		TC0400003707.mm.1	Sfn	NM_018754	0.336611	3.62409
TC0300001631.mm.1	Pag1	NM_001195031	0.867049	2.79223		TC0400003132.mm.1	Gm12687	ENSMUST00000119752	0.437465	3.62409
TC0300003196.mm.1	Srsf11	NM_001093752	-0.906752	2.79223		TC0400001992.mm.1	Tnfrsf9	NM_001077508	0.60961	3.62409
TC0400001325.mm.1	Slc2a1	NM_011400	1.78335	2.79223		TC1900000728.mm.1	Gsto2	NM_026619	0.549981	3.62409
TC0400003184.mm.1	C8a	NM_146148	0.536839	2.79223		TC0600002904.mm.1	Srgap3	NM_080448	-1.22952	3.62409
TC0500000992.mm.1	Cds1	NM_173370	-1.32961	2.79223		TC0300002630.mm.1	Hipk1	NM_010432	-1.03754	3.62409
TC0500001085.mm.1	Ube2d2b	NM_001276397	-0.322259	2.79223		TC1100001250.mm.1	Rasl10b	NM_001013386	-0.954801	3.62409
TC0500002068.mm.1	Fam126a	NM_053090	0.757593	2.79223		TC0100001651.mm.1	Fmn2	NM_019445	-1.79896	3.62409
TC0600000325.mm.1	Akr1b10	NM_172398	-0.779881	2.79223		TC0500002833.mm.1	Sec31a	NM_026969	-1.28607	3.62409
TC0600001029.mm.1	Gata2	NM_008090	0.596362	2.79223		TC1100001050.mm.1	Mnt	NM_010813	-0.979062	3.62409
TC0600001239.mm.1	Setd5	NM_028385	-1.07894	2.79223		TC0700000263.mm.1	Ceacam12	NM_001162523	0.387647	3.63879
TC0600002710.mm.1	Vmn1r53	NM_053226	-0.297792	2.79223		TC0800001226.mm.1	Rltpr	NM_001033320	-0.815944	3.63879
TC0700000370.mm.1	Zfp235	NM_019941	-0.388573	2.79223		TC0400003549.mm.1	Ncdn	NM_011986	-1.56926	3.63879
TC0700001733.mm.1	BC030336	NM_001164580	-0.726867	2.79223		TC1100003092.mm.1	Alox12e	NM_145684	0.705817	3.66483
TC0700002247.mm.1	Gm20438	ENSMUST00000174441	-0.597221	2.79223		TC0X00001389.mm.1	Vsig1	NM_026103	0.434528	3.66483
TC0700003907.mm.1	Olfr67	NM_013619	0.387325	2.79223		TC1400000207.mm.1	1700112E06Rik	NM_028275	0.735563	3.66483
TC0700004174.mm.1	Tmc7	NM_172476	0.921801	2.79223		TC0200004901.mm.1	Defb22	NM_001002791	0.44927	3.66483
TC0700004366.mm.1	Tial1	NM_009383	-1.06632	2.79223		TC0900001592.mm.1	Ccr8	NM_007720	0.349152	3.66483
TC0800001521.mm.1	Mc1r	NM_008559	0.398117	2.79223		TC1200002556.mm.1	Ighv5-4	ENSMUST00000103444	0.32847	3.66483
TC0800002160.mm.1	Primpol	NM_001001184	-0.576665	2.79223		TC1300001552.mm.1	Olfr11	NM_146542	0.316769	3.66483
TC0800002745.mm.1	Csnk2a2	NM_009974	-0.762742	2.79223		TC0900002723.mm.1	4930542C12Rik	ENSMUST00000171096	0.246909	3.66755
TC0900000599.mm.1	Il18	NM_008360	-0.997332	2.79223		TC0700002454.mm.1	Psg25	NM_054060	0.510753	3.66755
TC0X00000666.mm.1	Gabrq	NM_020488	0.552582	2.79223		TC0700002167.mm.1	Hspbp1	NM_024172	-1.23544	3.66755
TC1100000625.mm.1	Fnip1	NM_173753	-1.01918	2.79223		TC1600000278.mm.1	Dvl3	NM_007889	-1.55012	3.66755
TC1100000949.mm.1	Gm12313	ENSMUST00000121347	0.397512	2.79223		TC0100003264.mm.1	Rgl1	NM_016846	-0.968862	3.66755
TC1200001536.mm.1	Cys1	NM_001004455	1.0873	2.79223		TC0900002181.mm.1	Kmt2a	NM_001081049	-1.56501	3.66755
TC1300001500.mm.1	Cdk13	NM_001081058	-1.16343	2.79223		TC0300002355.mm.1	Chrnb2	NM_009602	-0.448764	3.66755
TC1300002116.mm.1	Agtpbp1	NM_001048008	-0.892811	2.79223		TC1500002317.mm.1	Zfp385a	NM_013866	-1.0381	3.66755
TC1400000033.mm.1	Gm3269	XM_001476500	-0.555348	2.79223		TC0200002457.mm.1	Lpin3	NM_001199118	0.843568	3.68066
TC1400001888.mm.1	Gm8267	NM_001162954	-0.235948	2.79223		TC0200004537.mm.1	Atp8b4	NM_001080944	0.819893	3.68066
TC1500000041.mm.1	Rictor	NM_030168	-1.31499	2.79223		TC1500001798.mm.1	Mb	NM_001164047	0.492812	3.68066
TC1500001098.mm.1	Sp1	NM_013672	-0.728775	2.79223		TC0700002056.mm.1	Tspan4	NM_001252588	0.812547	3.68066
TC1500002129.mm.1	Gm17546	ENSMUST00000168960	0.486652	2.79223		TC0700000014.mm.1	Ndufa3	NM_025348	-0.442369	3.68066
TC1600001493.mm.1	Senp5	NM_177103	-1.08434	2.79223		TC1600000290.mm.1	Fam131a	NM_133778	-0.943215	3.68066
TC1700000354.mm.1	Hagh	NM_001159626	-0.240042	2.79223		TC0200004454.mm.1	Ehd4	NM_133838	0.394571	3.69359
TC1700001241.mm.1	Eml4	NM_001114361	-0.993948	2.79223		TC0X00001475.mm.1	Gm15125	ENSMUST00000116185	0.299865	3.69359
TC1900000443.mm.1	C030046E11Rik	NM_001081319	-0.990084	2.79223		TC1100002983.mm.1	Myocd	NM_145136	0.572129	3.69359
TC1900001739.mm.1	Rab11fip2	NM_001033172	-0.837676	2.79223		TC1700000632.mm.1	BC051142	NM_001001177	0.782004	3.69359
TC0100000055.mm.1	Prex2	NM_001033636	-1.81125	2.83137		TC0500002788.mm.1	Gm7978	ENSMUST00000178552	0.288142	3.69359
TC0100001831.mm.1	Angel2	NM_001199020	-0.728588	2.83137		TC1000003130.mm.1	Rbms2	NM_001039080	-1.00309	3.69359
TC0100002888.mm.1	Pign	NM_013784	-0.666169	2.83137		TC0400003002.mm.1	Ifna9	NM_010507	0.41614	3.71073
TC0100003725.mm.1	Mia3	NM_177389	-1.1276	2.83137		TC0X00000643.mm.1	Mamld1	NM_001081354	-1.27854	3.71073
TC0200000347.mm.1	Gad2	NM_008078	-1.10469	2.83137		TC0300001626.mm.1	Zfp704	NM_133218	-0.811175	3.71073
TC0200003588.mm.1	Gm13552	ENSMUST00000118837	-0.412768	2.83137		TC0600003539.mm.1	D630045J12Rik	NM_194061	-1.07993	3.71073
TC0200003703.mm.1	Ccdc173	NM_001077684	-0.45677	2.83137		TC0900000534.mm.1	Scn2b	NM_001014761	-1.02573	3.71073
TC0200004496.mm.1	Gm14021	ENSMUST00000117683	-0.709808	2.83137		TC1100002301.mm.1	Slc1a4	NM_018861	-1.01963	3.71073
TC0300000224.mm.1	Mfn1	NM_024200	-1.04251	2.83137		TC1800000322.mm.1	Psd2	NM_001289602	-1.27739	3.71073
TC0300000258.mm.1	Atp11b	NM_029570	-2.34788	2.83137		TC0200000417.mm.1	Abca2	NM_007379	-3.04971	3.73954
TC0300000322.mm.1	Jade1	NM_001130184	-1.03558	2.83137		TC0700004085.mm.1	Dennd5a	NM_021494	-1.2416	3.73954
TC0300002716.mm.1	Ahcyl1	NM_145542	-1.03082	2.83137		TC0200000410.mm.1	Man1b1	NM_001029983	-0.822828	3.73954
TC0300003200.mm.1	Lrrc7	NM_001081358	-1.51648	2.83137		TC1000002482.mm.1	BC005764	NM_001170935	-1.4183	3.73954
TC0400003586.mm.1	S100pbp	NM_029036	-0.786294	2.83137		TC1100000469.mm.1	Fndc9	NM_177075	-0.465897	3.73954
TC0700001356.mm.1	Rsf1	NM_001081267	-1.31858	2.83137		TC0900003062.mm.1	Ndufaf3	NM_023247	-0.489669	3.73954
TC0700004580.mm.1	Kcnq1ot1	NR_001461	-0.788066	2.83137		TC0200000481.mm.1	Ppp1r26	NM_001005420	-0.752946	3.73954
TC0900000031.mm.1	Casp1	NM_009807	-0.99111	2.83137		TC1600000564.mm.1	Igsf11	NM_170599	-0.79989	3.73954
TC0900001594.mm.1	Slc25a38	NM_144793	0.589759	2.83137		TC0400001975.mm.1	Rere	NM_001085492	-0.877374	3.73954
TC0X00002670.mm.1	1700010D01Rik	NM_029590	0.359976	2.83137		TC0800002518.mm.1	Smad1	NM_008539	-0.639179	3.73954
TC1000000691.mm.1	Gm9923	ENSMUST00000061324	-0.606867	2.83137		TC0900001725.mm.1	9230110C19Rik	NM_199017	-0.877337	3.73954
TC1000002794.mm.1	Tmtc2	NM_177368	-0.678827	2.83137		TC0800000821.mm.1	Ap1m1	NM_007456	-1.08069	3.75166
TC1000002886.mm.1	Trhde	NM_146241	-1.92846	2.83137		TC0900000695.mm.1	Sin3a	NM_001110350	-0.981564	3.75166
TC1200000711.mm.1	Mpp5	NM_019579	-0.593882	2.83137		TC0700002716.mm.1	Psmd8	NM_026545	-0.794158	3.75166
TC1400000030.mm.1	Gm3239	ENSMUST00000163525	-0.815242	2.83137		TC1500002192.mm.1	Kmt2d	NM_001033276	-1.98037	3.75166
TC1400002534.mm.1	Pcdh9	NM_001081377	-1.11475	2.83137		TC0200005214.mm.1	Kcng1	NM_001081134	-0.985672	3.75166
TC1400002781.mm.1	Gm10340	ENSMUST00000170790	-0.880726	2.83137		TC1000001571.mm.1	Tac2	NM_001199971	-0.580486	3.75166
TC1400002854.mm.1	Gm3558	NM_001270842	-0.801611	2.83137		TC1100002975.mm.1	Arhgap44	NM_001099288	-1.40789	3.80595
TC1400002856.mm.1	Gm3383	NM_001205306	-1.12011	2.83137		TC0700000023.mm.1	Ttyh1	NM_001001454	-1.5436	3.80595
TC1600000193.mm.1	Pkp2	NM_026163	1.68384	2.83137		TC0700002978.mm.1	Ap2a1	NM_001077264	-1.76616	3.80595
TC1600000379.mm.1	Ccdc50	NM_001025615	-0.998573	2.83137		TC1700001740.mm.1	AI413582	NM_001002895	-0.893205	3.80595
TC1700001454.mm.1	Mas1	NM_008552	-0.557058	2.83137		TC1700002110.mm.1	Cenpq	NM_031863	0.448637	3.82198
TC1700002349.mm.1	Gm11110	NR_033508	0.325227	2.83137		TC1000001642.mm.1	Olfr787	NM_001011822	0.403118	3.82198
TC1800001141.mm.1	Epb4.1l4a	NM_013512	-0.697173	2.83137		TC0300001235.mm.1	4930432M17Rik	NM_001033814	0.281781	3.82198
TC0100001787.mm.1	Eprs	NM_029735	-1.20763	2.88279		TC0600001269.mm.1	Hrh1	NM_001252642	0.491919	3.82198
TC0100002781.mm.1	Gbx2	NM_010262	0.445233	2.88279		TC1100000697.mm.1	Olfr320	NM_207230	0.436579	3.82198
TC0100003254.mm.1	Rnf2	NM_011277	-0.817388	2.88279		TC1400000024.mm.1	Gm3159	XM_001476172	0.497598	3.82198
TC0200000894.mm.1	Dapl1	NM_029723	0.623976	2.88279		TC0400001465.mm.1	Clspn	NM_175554	0.86949	3.82198
TC0200001523.mm.1	Pamr1	NM_173749	-1.06031	2.88279		TC1100000422.mm.1	Atp10b	NM_176999	0.684579	3.82198
TC0200003316.mm.1	Lrsam1	NM_199302	0.954214	2.88279		TC1500001960.mm.1	Tbrg3	NR_027799	0.432002	3.82198
TC0200003630.mm.1	Ifih1	NM_001164477	-0.659384	2.88279		TC1300001661.mm.1	Gm11344	ENSMUST00000122011	0.604816	3.82198
TC0500000386.mm.1	Msantd1	NM_207277	0.379713	2.88279		TC0400003377.mm.1	Gm12842	ENSMUST00000117298	0.507927	3.82198
TC0500001073.mm.1	Brdt	NM_001079873	-0.401802	2.88279		TC0700000178.mm.1	Gm4745	NM_001038676	0.542128	3.82198
TC0500003451.mm.1	Irs3	NM_010571	0.55603	2.88279		TC0600003525.mm.1	Igkv8-26	ENSMUST00000103382	1.06798	3.82198
TC0500003728.mm.1	D5Ertd579e	NM_001081232	-0.71791	2.88279		TC0X00002471.mm.1	Smim9	NM_001033786	0.379993	3.82198
TC0600001530.mm.1	Clec2d	NM_053109	-0.815306	2.88279		TC1700001574.mm.1	Vmn2r111	NM_001104573	0.498146	3.82198
TC0700000339.mm.1	Gm4558	ENSMUST00000173918	-0.473046	2.88279		TC0200004039.mm.1	Olfr1219	NM_146899	0.266902	3.82198
TC0700000522.mm.1	Rasgrp4	NM_001174155	0.962547	2.88279		TC0200001161.mm.1	Gm13673	ENSMUST00000122056	0.306865	3.82198
TC0800000073.mm.1	Abhd13	NM_001081119	-0.50176	2.88279		TC1200002288.mm.1	Serpina12	NM_026535	0.544912	3.82198
TC0800003202.mm.1	Rbm34	NM_172762	-0.785525	2.88279		TC0700001151.mm.1	Prc1	NM_001285997	0.473413	3.82198
TC0X00000131.mm.1	Mid1ip1	NM_001166635	-0.706435	2.88279		TC0100003282.mm.1	Rgsl1	NM_001243223	0.557339	3.82198
TC0X00001095.mm.1	Gm378	XM_142049	0.430824	2.88279		TC0500001193.mm.1	Tmem211	NM_001033428	0.454162	3.82198
TC1000002471.mm.1	C2cd4c	NM_001168624	0.55082	2.88279		TC0X00003385.mm.1	Ssxb1	NM_026492	0.411624	3.82198
TC1100000547.mm.1	Adamts2	NM_001277305	0.958859	2.88279		TC0600001402.mm.1	Clec4b2	NM_001004159	0.327856	3.82198
TC1100002862.mm.1	Flcn	NM_001271356	0.685923	2.88279		TC1300000183.mm.1	Hist1h2br	NM_001110555	0.308737	3.82198
TC1200001097.mm.1	Gm17052	ENSMUST00000165496	-0.580221	2.88279		TC1900000098.mm.1	BC048609	NM_001111317	0.372349	3.82198
TC1300001098.mm.1	Fam169a	NM_001100458	-1.15376	2.88279		TC1300000460.mm.1	Gcnt2	NM_008105	-0.602745	3.82198
TC1300001827.mm.1	Ssr1	NM_025965	-0.962592	2.88279		TC0900003064.mm.1	Wdr6	NM_031392	-1.0487	3.82198
TC1300002773.mm.1	Zfp953	NM_001038651	-0.660235	2.88279		TC1600001775.mm.1	Gpr15	NM_001162955	0.349104	3.84027
TC1600001466.mm.1	Lsg1	NM_178069	-0.617108	2.88279		TC0600002146.mm.1	Prss58	NM_175020	0.255723	3.84027
TC1900000017.mm.1	Suv420h1	NM_001167884	-0.819504	2.88279		TC0600003099.mm.1	Vmn2r27	NM_001104642	0.27048	3.84027
TC1900001705.mm.1	Dclre1a	NM_018831	-0.912773	2.88279		TC0500003603.mm.1	Gm5565	XM_003688817	0.344716	3.84027
TC0100001459.mm.1	Rc3h1	NM_001024952	-1.23236	2.88367		TC1700002547.mm.1	Gm5229	ENSMUST00000039375	0.36596	3.84027
TC0100001913.mm.1	Gm6104	ENSMUST00000078030	-0.670292	2.88367		TC0200004076.mm.1	Olfr1264	NM_021368	0.278202	3.84027
TC0100002353.mm.1	Sf3b1	NM_031179	-1.48315	2.88367		TC0200000634.mm.1	Cntrl	NM_012018	0.820398	3.84027
TC0100003468.mm.1	Pogk	NM_001142948	-0.76462	2.88367		TC1100001353.mm.1	Mpo	NM_010824	0.877146	3.84027
TC0100003645.mm.1	Hnrnpu	NM_016805	-2.01024	2.88367		TC0700003956.mm.1	Usp17lb	NM_201409	0.394266	3.84027
TC0200003492.mm.1	Orc4	NM_001177313	-1.64843	2.88367		TC0700004340.mm.1	Stx1b	NM_024414	-1.50747	3.84027
TC0200004312.mm.1	Ano3	NM_001128103	-1.9599	2.88367		TC1000000708.mm.1	Bcr	NM_001081412	-1.02783	3.84027
TC0300001527.mm.1	D630002J18Rik	ENSMUST00000181854	0.436749	2.88367		TC0X00003175.mm.1	Tsr2	NM_001164578	-0.839607	3.84027
TC0400002407.mm.1	Lingo2	NM_001165999	-1.73912	2.88367		TC0900000735.mm.1	6030419C18Rik	NM_176921	-0.63691	3.84027
TC0500003234.mm.1	Diablo	NM_023232	-0.521757	2.88367		TC0800002589.mm.1	Nfix	NM_001081981	-1.52232	3.84027
TC0700001282.mm.1	Crebzf	NM_145151	-0.861303	2.88367		TC0100002827.mm.1	Kif1a	NM_001110315	-3.10312	3.84027
TC0700003697.mm.1	Gm17919	ENSMUST00000173344	-0.201646	2.88367		TC0300002818.mm.1	1700061I17Rik	NR_038029	0.337006	3.86505
TC0900002293.mm.1	Gm6981	NR_023357	0.512862	2.88367		TC0600001943.mm.1	Ndufa5	NM_026614	0.65426	3.86505
TC0X00000012.mm.1	Gm3706	NM_001243001	-0.41099	2.88367		TC0200003758.mm.1	Chrna1	NM_007389	0.507363	3.86505
TC0X00001514.mm.1	Wnk3	NM_001271678	-1.04385	2.88367		TC0800002934.mm.1	Ddx19a	NM_007916	-0.817597	3.86505
TC1200000068.mm.1	Pum2	NM_001160219	-1.12237	2.88367		TC0300002370.mm.1	Ints3	NM_145540	-1.21269	3.86505
TC1400001696.mm.1	Timm23	NM_016897	-0.743731	2.88367		TC0100002189.mm.1	Actr1b	NM_146107	-1.27246	3.86505
TC1400002621.mm.1	Tbc1d4	NM_001081278	0.978394	2.88367		TC0500001416.mm.1	Mlxip	NM_133917	-1.11134	3.86505
TC1600000810.mm.1	Gbe1	NM_028803	-0.567794	2.88367		TC0400003333.mm.1	Lurap1	NM_026547	-0.680132	3.86505
TC1600001770.mm.1	St3gal6	NM_018784	-0.694802	2.88367		TC0200001767.mm.1	Vps18	NM_172269	-0.422272	3.86505
TC1700000460.mm.1	Gm9703	ENSMUST00000119573	-0.965595	2.88367		TC1900001498.mm.1	Blnk	NM_008528	-0.791163	3.86505
TC1800000538.mm.1	Prdm6	NM_001033281	0.607704	2.88367		TC1600000448.mm.1	Tnk2	NM_001110147	-1.72676	3.86505
TC0100002751.mm.1	Nppc	NM_010933	-0.724741	2.92825		TC0700002153.mm.1	Gp6	NM_001163014	0.725165	3.88167
TC0200000933.mm.1	Gca	NM_145523	-0.864384	2.92825		TC0700002691.mm.1	BC089491	NM_175033	0.568775	3.88167
TC0200003236.mm.1	Gm13385	ENSMUST00000121089	0.304101	2.92825		TC0700001673.mm.1	Insc	NM_173767	1.02103	3.88167
TC0300001076.mm.1	Slc16a1	NM_009196	-0.811826	2.92825		TC0700001459.mm.1	Olfr549	NM_147101	0.4204	3.88167
TC0400000391.mm.1	Gm20938	XM_001481239	-0.682087	2.92825		TC0X00000418.mm.1	Actrt1	NM_028514	0.247488	3.88167
TC0400002709.mm.1	Tmem245	NM_175518	-1.7714	2.92825		TC1100000170.mm.1	C1d	NM_020558	0.720525	3.88167
TC0700001681.mm.1	1110004F10Rik	NM_019772	-0.882613	2.92825		TC0700002609.mm.1	Tex101	NM_019981	0.35397	3.88167
TC0700001910.mm.1	Plekha1	NM_133942	-1.17101	2.92825		TC0300003150.mm.1	St6galnac5	NM_012028	-1.1365	3.88167
TC0900001354.mm.1	Iqcf6	NM_001101628	0.406328	2.92825		TC0800002592.mm.1	Rad23a	NM_009010	-1.01042	3.88167
TC0900002082.mm.1	Olfr959	NM_146508	-0.281537	2.92825		TC1100003780.mm.1	Kat2a	NM_001038010	-1.13643	3.88167
TC0900002864.mm.1	U2surp	NM_001114977	-1.7356	2.92825		TC1100002598.mm.1	Cyfip2	NM_001252459	-1.61733	3.88167
TC0X00003003.mm.1	Nxf2	NM_001289735	0.525086	2.92825		TC1000002514.mm.1	Plekhj1	NM_023900	-1.00547	3.88167
TC1100001307.mm.1	Brip1os	ENSMUST00000128960	-0.426789	2.92825		TC1000002511.mm.1	Ap3d1	NM_007460	-1.9258	3.88167
TC1100001744.mm.1	Tlk2	NM_001112705	-0.860798	2.92825		TC0200000603.mm.1	Angptl2	NM_011923	0.501695	3.89881
TC1100002324.mm.1	Ugp2	NM_139297	-1.39716	2.92825		TC0300000780.mm.1	Nup210l	NM_029937	0.676519	3.89881
TC1100003283.mm.1	Eral1	NM_022313	0.707988	2.92825		TC0500000357.mm.1	Uvssa	NM_001081101	0.450499	3.89881
TC1100003700.mm.1	Krt24	NM_029393	0.531104	2.92825		TC0500002229.mm.1	Poln	NM_001289803	0.650847	3.89881
TC1300002255.mm.1	A530054K11Rik	NM_183146	-0.738818	2.92825		TC1200001465.mm.1	2410004P03Rik	NM_001201332	0.538901	3.89881
TC0100000044.mm.1	Sgk3	NM_001037759	-0.519261	3.04088		TC0800002463.mm.1	Cherp	NM_138585	-1.14916	3.89881
TC0100001999.mm.1	Stau2	NM_001111272	-0.728885	3.04088		TC1500000878.mm.1	Shank3	NM_021423	-1.50146	3.89881
TC0200000293.mm.1	Mllt10	NM_001252560	-0.879516	3.04088		TC0800000096.mm.1	Arhgef7	NM_001113517	-1.10677	3.89881
TC0200000801.mm.1	Kif5c	NM_008449	-1.4209	3.04088		TC1200000765.mm.1	Pcnx	NM_018814	-1.41595	3.89881
TC0200001206.mm.1	Gm13698	ENSMUST00000178325	-0.486097	3.04088		TC0700002453.mm.1	Psg26	NM_001029893	0.428337	3.89887
TC0200001207.mm.1	Gm13693	ENSMUST00000178960	-0.486097	3.04088		TC0200003169.mm.1	Sohlh1	NM_001001714	0.863554	3.89887
TC0200001209.mm.1	Gm13696	ENSMUST00000179311	-0.486097	3.04088		TC0400002456.mm.1	Aqp3	NM_016689	0.830022	3.89887
TC0200001210.mm.1	Gm13694	ENSMUST00000178533	-0.486097	3.04088		TC0200003130.mm.1	Noxa1	NM_001163626	0.594079	3.89887
TC0200001211.mm.1	Gm13697	ENSMUST00000099948	-0.486097	3.04088		TC0900002510.mm.1	Slc51b	NM_178933	0.417738	3.89887
TC0200004201.mm.1	Rag1	NM_009019	-0.36764	3.04088		TC0200003097.mm.1	Gm14441	ENSMUST00000121960	0.664964	3.89887
TC0400001387.mm.1	Trit1	NM_025873	-0.757966	3.04088		TC0600002287.mm.1	Hoxa13	NM_008264	0.451362	3.89887
TC0400001894.mm.1	Rex2	NM_001177767	-0.620988	3.04088		TC0X00000413.mm.1	Gm7700	ENSMUST00000120273	0.477344	3.89887
TC0400002189.mm.1	Asph	NM_001177849	-1.15181	3.04088		TC1100000118.mm.1	Gm11992	NM_001037928	0.461425	3.89887
TC0400002876.mm.1	Ptprd	NM_011211	-2.86033	3.04088		TC1100003709.mm.1	Krt23	NM_033373	0.42588	3.89887
TC0400003785.mm.1	Kdm1a	NM_133872	-1.02802	3.04088		TC0800002604.mm.1	Zfp791	NM_001037745	0.271701	3.89887
TC0500002343.mm.1	Qdpr	NM_024236	-0.634666	3.04088		TC1000002056.mm.1	Cep57l1	NM_001243074	0.568443	3.89887
TC0500002628.mm.1	Clock	NM_001289826	-0.978345	3.04088		TC0900002811.mm.1	Gm2396	XM_001473330	0.41153	3.89887
TC0500002719.mm.1	Adamts3	NM_001081401	-1.56277	3.04088		TC0600001967.mm.1	Pax4	NM_001159925	0.742793	3.89887
TC0700000711.mm.1	Gm6851	XM_892890	-0.674682	3.04088		TC0800003209.mm.1	Gm3952	XM_001478601	0.456471	3.89887
TC0700001321.mm.1	Prcp	NM_028243	-1.17795	3.04088		TC0500002892.mm.1	Zfp951	NM_001039231	0.558688	3.89887
TC0X00000501.mm.1	Gm7974	ENSMUST00000117154	-0.362933	3.04088		TC0500003569.mm.1	Ocm	NM_033039	-0.379843	3.89887
TC1000002121.mm.1	Grik2	NM_001111268	-0.876673	3.04088		TC0200004130.mm.1	Dgkz	NM_001166597	-2.36014	3.89887
TC1000002305.mm.1	Reep3	NM_001204915	-0.783583	3.04088		TC0300002342.mm.1	Trim46	NM_001039466	-1.20222	3.89887
TC1000002894.mm.1	Tbc1d15	NM_025706	-0.743961	3.04088		TC0300003221.mm.1	Wdr77	NM_027432	-0.902961	3.89887
TC1000003181.mm.1	Olfr777	NM_146544	-0.417289	3.04088		TC0700001164.mm.1	Zfp592	NM_178707	-0.748222	3.89887
TC1100002240.mm.1	Sec61g	NM_001109971	-0.393195	3.04088		TC0700001800.mm.1	Sbk1	NM_145587	-0.839965	3.89887
TC1200000206.mm.1	Mboat2	NM_001083341	-1.10889	3.04088		TC0500000400.mm.1	Ablim2	NM_001177696	-1.56876	3.89887
TC1200000636.mm.1	Mnat1	NM_008612	-0.520968	3.04088		TC0700002744.mm.1	Zfp146	NM_011980	-0.376677	3.89887
TC1200001296.mm.1	Zfp386	NM_001004066	-0.549165	3.04088		TC0500003225.mm.1	Rhof	NM_175092	-0.562309	3.89887
TC1400000320.mm.1	Pbrm1	NM_001081251	-1.00713	3.04088		TC1100000756.mm.1	Alkbh5	NM_172943	-0.716891	3.89887
TC1400001643.mm.1	Cacna2d3	NM_009785	-1.38548	3.04088		TC0900003038.mm.1	Gnai2	NM_008138	-1.27391	3.89887
TC1400001902.mm.1	Fermt2	NM_146054	-0.849006	3.04088		TC0X00002116.mm.1	Tenm1	NM_011855	-2.66407	3.89887
TC1400002848.mm.1	Gm10406	NM_001164727	-0.907076	3.04088		TC1800001625.mm.1	Rnf165	NM_001164504	-1.08092	3.89887
TC1600000982.mm.1	Hunk	NM_015755	-2.57896	3.04088		TC0700001726.mm.1	Abca15	NM_177213	0.342346	3.93245
TC1600001679.mm.1	Pvrl3	NM_021495	-2.41032	3.04088		TC1600001201.mm.1	Prm2	NM_008933	0.456102	3.93245
TC1700001422.mm.1	Gm17748	XM_003085121	-0.341226	3.04088		TC0900001361.mm.1	Gm17117	ENSMUST00000163665	0.426221	3.93245
TC1800000672.mm.1	Malt1	NM_172833	-0.784796	3.04088		TC1000002892.mm.1	Tph2	NM_173391	0.325382	3.93245
TC0100000545.mm.1	Pikfyve	NM_011086	-1.06328	3.16593		TC0700001520.mm.1	Trim34b	NM_001243916	0.901637	3.93245
TC0100001541.mm.1	Fam78b	NM_001160261	-0.370851	3.16593		TC0600002172.mm.1	Olfr456	NM_001011528	0.192031	3.93245
TC0100001859.mm.1	Slc30a1	NM_009579	-0.760868	3.16593		TC1700000747.mm.1	Trim10	NM_011280	0.409858	3.93245
TC0100002333.mm.1	Asnsd1	NM_133728	-0.517116	3.16593		TC0200004019.mm.1	Olfr1180	NM_146918	0.215798	3.93245
TC0500001911.mm.1	A330021E22Rik	NM_172447	-0.670699	3.16593		TC0400001633.mm.1	Slc30a2	NM_001039677	0.586009	3.93245
TC0700002259.mm.1	Vmn2r44	NM_001105074	-0.393851	3.16593		TC1300002209.mm.1	Prss47	XM_138671	0.552421	3.93245
TC0700002486.mm.1	Bloc1s3	NM_177692	0.426363	3.16593		TC1700000305.mm.1	Vmn2r113	NM_001104578	0.286594	3.93245
TC0800000300.mm.1	Zmat4	NM_001277239	-0.944938	3.16593		TC0700003042.mm.1	Hps5	NM_001005247	0.832938	3.93245
TC0900000399.mm.1	Olfr901	NM_001011806	-0.277663	3.16593		TC0700002267.mm.1	Gm3585	ENSMUST00000173438	0.422452	3.93245
TC0900001910.mm.1	Rp9	NM_018739	-0.565747	3.16593		TC0X00001107.mm.1	Gm7134	NR_033597	0.300294	3.93245
TC0X00000285.mm.1	Gm2825	NM_001168337	-0.370642	3.16593		TC0900001516.mm.1	C130032M10Rik	ENSMUST00000180393	0.40903	3.93245
TC0X00001725.mm.1	Gm14346	NM_001085551	-0.274885	3.16593		TC1300001350.mm.1	Ccl28	NM_020279	0.407659	3.93245
TC0X00002665.mm.1	Gm3712	ENSMUST00000118523	-0.325613	3.16593		TC0800001522.mm.1	Tubb3	NM_023279	-1.04499	3.93245
TC0X00003278.mm.1	Cdkl5	NM_001024624	-1.07218	3.16593		TC1700000341.mm.1	Caskin1	NM_027937	-1.50126	3.93245
TC1200001893.mm.1	Timm9	NM_001024853	-0.455957	3.16593		TC0400003337.mm.1	Mast2	NM_001042743	-1.35831	3.93245
TC1300002597.mm.1	Ppwd1	NM_172807	-0.769471	3.16593		TC0900000982.mm.1	Pygo1	NM_028116	-0.639253	3.93245
TC1400001415.mm.1	Gm8050	XM_003084992	-0.476985	3.16593		TC0700000399.mm.1	Tmsb10	ENSMUST00000052897	-0.853595	3.93245
TC1400002857.mm.1	Gm10021	uc029seq.1	-0.552368	3.16593		TC0700002018.mm.1	Olfr53	NM_146960	0.292561	3.97376
TC1700000257.mm.1	Zfp160	NM_145483	-0.393984	3.16593		TC0400000351.mm.1	Spink4	NM_011463	0.382906	3.97376
TC1800000008.mm.1	Bambi	NM_026505	-0.338143	3.16593		TC0500002429.mm.1	Gm15820	ENSMUST00000121316	0.420146	3.97376
TC0200004548.mm.1	Itpripl1	NM_001163527	0.659272	3.28329		TC0900000673.mm.1	Gm15625	ENSMUST00000117617	0.418752	3.97376
TC0200005400.mm.1	Hrh3	NM_133849	1.44274	3.28329		TC1000001375.mm.1	Il22	NM_016971	0.440821	3.97376
TC0400002408.mm.1	Gm12369	ENSMUST00000121343	-0.461529	3.28329		TC1400002058.mm.1	Haus4	NM_145462	0.540575	3.97376
TC0400003076.mm.1	Mysm1	NM_177239	-1.24372	3.28329		TC0500000065.mm.1	Gm10482	ENSMUST00000101606	0.342018	3.97376
TC0700001169.mm.1	Pde8a	NM_008803	-0.850207	3.28329		TC0300000951.mm.1	Ankrd34a	NM_001024851	-0.859873	3.97376
TC0700002417.mm.1	Ehd2	NM_153068	0.850623	3.28329		TC0500003497.mm.1	Ints1	NM_026748	-1.87183	3.97376
TC0800001477.mm.1	Banp	NM_001110100	1.95421	3.28329		TC0200002772.mm.1	Cdh4	NM_009867	-0.660822	3.97376
TC0900000749.mm.1	Celf6	NM_175235	0.862309	3.28329		TC0700001150.mm.1	Vps33b	NM_178070	-2.29839	3.97376
TC0X00000001.mm.1	Gm21950	NM_001270667	-0.34588	3.28329		TC1700002339.mm.1	Mllt1	NM_022328	-1.14871	3.97376
TC0X00000867.mm.1	Gm5072	NM_001114678	-0.54329	3.28329		TC0400000358.mm.1	Ube2r2	NM_026275	-0.808231	3.97376
TC0X00001710.mm.1	Mid1	NM_010797	-3.93037	3.28329		TC0100000286.mm.1	Cnot11	NM_028043	-0.493834	3.97376
TC0X00002524.mm.1	Gm8787	NM_001099310	-0.500329	3.28329		TC0100003885.mm.1	Serpinb3c	NM_201363	0.464245	3.99713
TC1100002316.mm.1	Gm12038	ENSMUST00000117322	-0.49397	3.28329		TC0300001373.mm.1	Manba	NM_027288	0.579131	3.99713
TC1200002532.mm.1	Serpina1d	NM_009246	0.391677	3.28329		TC0500000915.mm.1	Gm7963	XM_982113	0.33106	3.99713
TC1400000627.mm.1	Trav8d-1	ENSMUST00000103580	0.419929	3.28329		TC1000001333.mm.1	Tspan8	NM_001168679	0.379714	3.99713
TC1400001427.mm.1	Gm3755	ENSMUST00000169555	-0.496768	3.28329		TC0300002469.mm.1	Gabpb2	NM_029885	0.931796	3.99713
TC1400001965.mm.1	3632451O06Rik	NM_026142	-0.557124	3.28329		TC0600002703.mm.1	Vmn1r42	NM_053221	0.200565	3.99713
TC1600000356.mm.1	A730098P11Rik	NR_038091	-0.345425	3.28329		TC0100000846.mm.1	Trpm8	NM_134252	0.709738	3.99713
TC1700000142.mm.1	Mrgprh	NM_030726	-0.523127	3.28329		TC0700000752.mm.1	Gm10351	ENSMUST00000087694	0.631774	3.99713
TC1700000580.mm.1	Zfp955b	NM_001142957	-0.65517	3.28329		TC0100000289.mm.1	Map4k4	NM_001252200	-1.07326	3.99713
TC1900001588.mm.1	Mgea5	NM_023799	-0.630927	3.28329		TC1500001988.mm.1	Ldoc1l	NM_177630	-0.572706	3.99713
TC0200003298.mm.1	Uck1	NM_011675	0.494541	3.29931		TC0400004083.mm.1	Thap3	NM_001145929	-0.462611	3.99713
TC0200004507.mm.1	Duoxa1	NM_145395	0.613991	3.29931		TC0700000223.mm.1	Meis3	NM_001277988	-1.00473	3.99713
TC0200005066.mm.1	Chd6	NM_173368	-1.0536	3.29931		TC1700001699.mm.1	Dusp1	NM_013642	-2.04517	3.99713
TC0300000211.mm.1	Cldn11	NM_008770	-0.930451	3.29931		TC1100003110.mm.1	Camta2	NM_001190376	-1.66661	3.99713
TC0300001354.mm.1	Ppa2	NM_146141	-0.872514	3.29931		TC1000002543.mm.1	Celf5	NM_176954	-1.59001	3.99713
TC0300001478.mm.1	Znhit6	NM_001081094	-0.494893	3.29931		TC0800000830.mm.1	Tmem38a	NM_144534	-0.742875	3.99713
TC0300002813.mm.1	Agl	NM_001081326	-1.37455	3.29931		TC0500003369.mm.1	Gtf2i	NM_001080746	-1.36852	3.99713
TC0400003341.mm.1	Tmem69	NM_177670	-0.348846	3.29931		TC0500002989.mm.1	Fbrsl1	NM_001142642	-1.40432	3.99713
TC0500002563.mm.1	Gabra4	NM_010251	-0.991732	3.29931		TC1500001642.mm.1	Gm21961	ENSMUST00000110100	-0.446242	3.99713
TC0600003489.mm.1	Glcci1	NM_001286728	-1.02971	3.29931		TC1200002616.mm.1	Ighv1-24	ENSMUST00000103509	0.299478	4.08681
TC0800000929.mm.1	Dnajb1	NM_018808	0.648548	3.29931		TC0600003530.mm.1	Igkv3-2	ENSMUST00000103403	0.229627	4.08681
TC0800002948.mm.1	Fa2h	NM_178086	-1.80156	3.29931		TC0800001837.mm.1	Gm14851	NM_001177482	0.479324	4.08681
TC0900001452.mm.1	Gm10615	XR_140969	-0.503907	3.29931		TC0300000480.mm.1	Gm9696	NR_037189	0.360266	4.08681
TC1000000774.mm.1	1810043G02Rik	NM_026431	0.897784	3.29931		TC0700004547.mm.1	Muc6	NM_181729	1.09384	4.08681
TC1000001698.mm.1	Pcmt1	NM_008786	-0.850739	3.29931		TC0900001101.mm.1	Ttk	NM_001110265	0.499707	4.08681
TC1100000996.mm.1	Ube2g1	NM_025985	-0.693335	3.29931		TC0200001408.mm.1	Gm13785	ENSMUST00000119099	0.396904	4.08681
TC1200000422.mm.1	Nubpl	NM_029760	-0.356927	3.29931		TC0400001298.mm.1	Gm12845	ENSMUST00000151834	0.27068	4.08681
TC1400000195.mm.1	Kat6b	NM_001205241	-1.39396	3.29931		TC0600002256.mm.1	Npvf	NM_021892	0.399243	4.08681
TC1400000501.mm.1	Cdkn3	NM_028222	-0.483248	3.29931		TC0600002977.mm.1	Zfp422	NM_026057	0.298124	4.08681
TC1400001419.mm.1	Gm3685	XM_001477746	-0.501586	3.29931		TC1400002302.mm.1	Adamdec1	NM_021475	0.460398	4.08681
TC1600001008.mm.1	Son	NM_019973	-1.28956	3.29931		TC0400001831.mm.1	BC080695	NM_001007579	0.242998	4.08681
TC1700001852.mm.1	Zfp799	NM_177359	-0.641751	3.29931		TC1700001858.mm.1	Cyp4f41-ps	NR_033585	0.631054	4.08681
TC1700001869.mm.1	Zfp81	NM_207541	-0.84205	3.29931		TC1400001847.mm.1	Gm8094	XM_983726	0.482516	4.08681
TC1900000448.mm.1	Il33	NM_001164724	-1.69489	3.29931		TC1100003395.mm.1	Heatr9	NM_001045543	0.699808	4.08681
TC0100001031.mm.1	Serpinb8	NM_001159748	1.84678	3.36906		TC0600003294.mm.1	Gm5886	NM_001177652	0.320578	4.08681
TC0100003861.mm.1	Tcea1	NM_001159750	-0.783628	3.36906		TC0200002668.mm.1	Cass4	NM_001080820	0.423474	4.08681
TC0200000495.mm.1	Ddx31	NM_001033294	0.725544	3.36906		TC0800000226.mm.1	Gm15292	NM_001177487	0.300402	4.08681
TC0200001049.mm.1	Rapgef4	NM_001204165	-1.62383	3.36906		TC0600001432.mm.1	Spsb2	NM_013539	0.608585	4.08681
TC0200001208.mm.1	Gm13695	ENSMUST00000099951	-0.439225	3.36906		TC1100002470.mm.1	Il9r	NM_001134458	0.603594	4.08681
TC0200001782.mm.1	Mga	NM_001164274	-1.0358	3.36906		TC1400000789.mm.1	Tssk4	NM_001253888	0.35271	4.08681
TC0200004892.mm.1	Rps15a-ps7	ENSMUST00000117430	-0.579945	3.36906		TC0900002928.mm.1	Sox14	NM_011440	0.359803	4.08681
TC0300002730.mm.1	Ampd2	NM_001289719	1.07069	3.36906		TC0X00001243.mm.1	Gm382	NM_001033241	0.464501	4.08681
TC0400000774.mm.1	Frmd3	NM_001163732	-0.582743	3.36906		TC0400000826.mm.1	Gm11268	ENSMUST00000118347	0.337186	4.08681
TC0400000861.mm.1	Adamtsl1	NM_029967	1.39052	3.36906		TC1400000459.mm.1	Ear12	NM_001012766	0.363651	4.08681
TC0400001375.mm.1	Gm12896	ENSMUST00000118430	0.700605	3.36906		TC0700004520.mm.1	Ano9	NM_178381	0.611297	4.08681
TC0400001878.mm.1	Zfp600	NM_001177545	-0.691153	3.36906		TC0Y00000405.mm.1	Gm21450	XM_003689068	0.404461	4.08681
TC0400003249.mm.1	Prpf38a	NM_172697	-0.568103	3.36906		TC1800000156.mm.1	Dsg3	NM_030596	0.637985	4.08681
TC0400003475.mm.1	Mfsd2a	NM_029662	1.25928	3.36906		TC1000000824.mm.1	Cfd	NM_013459	0.787534	4.08681
TC0500002025.mm.1	Dnajc2	NM_009584	-0.756013	3.36906		TC1700000793.mm.1	Gm20541	ENSMUST00000173035	0.410318	4.08681
TC0500003048.mm.1	Tmem119	NM_146162	0.590384	3.36906		TC1100003577.mm.1	Gm11543	XM_975056	0.385137	4.08681
TC0600001257.mm.1	Vhl	NM_009507	-0.562842	3.36906		TC1200002121.mm.1	Ism2	XM_138107	0.747696	4.08681
TC0700000125.mm.1	Vmn1r77	NM_001166731	-0.381655	3.36906		TC1600002033.mm.1	Krtap6-2	NM_010673	0.289014	4.08681
TC0700002291.mm.1	Vmn2r46	NM_001105076	-0.65842	3.36906		TC0Y00000016.mm.1	Gm21064	XM_003688990	0.446955	4.08681
TC0700003017.mm.1	Sphk2	NM_001172561	0.834899	3.36906		TC1500001067.mm.1	Nr4a1	NM_010444	-2.33294	4.08681
TC0900000666.mm.1	Hykk	NM_177351	-0.597546	3.36906		TC0700002444.mm.1	Ppp5c	NM_011155	-1.10274	4.08681
TC0900000873.mm.1	Gm10647	XR_105285	-0.356506	3.36906		TC1200000165.mm.1	Gm5784	ENSMUST00000179344	-0.357873	4.08681
TC0900002123.mm.1	Arhgef12	NM_027144	-1.39335	3.36906		TC0X00003301.mm.1	Reps2	NM_178256	-1.68479	4.08681
TC0X00000784.mm.1	4930480E11Rik	NM_001177966	-0.247329	3.36906		TC1200001869.mm.1	Sos2	NM_001135559	-1.74466	4.08681
TC0X00001116.mm.1	Gm14898	ENSMUST00000120202	-0.303687	3.36906		TC0800001126.mm.1	Gpr56	NM_001198894	-1.83222	4.08681
TC0X00002431.mm.1	Pnck	NM_001199351	1.353	3.36906		TC0100002215.mm.1	Aff3	NM_010678	-1.66492	4.08681
TC1000000015.mm.1	Mthfd1l	NM_001170785	1.25944	3.36906		TC0200001025.mm.1	Gorasp2	NM_027352	-0.728195	4.08681
TC1000000326.mm.1	Fyn	NM_001122892	-0.805428	3.36906		TC1400002422.mm.1	Spert	NM_001164139	0.340798	4.16673
TC1000001309.mm.1	Kcnc2	NM_001025581	-0.817815	3.36906		TC1100000990.mm.1	Fbxo39	NM_001099688	0.415261	4.16673
TC1000002380.mm.1	Susd2	NM_001162913	0.750252	3.36906		TC0500003739.mm.1	Fbxo24	NM_027708	0.669592	4.16673
TC1100000118.mm.1	Gm11992	NM_001037928	0.401195	3.36906		TC0300001446.mm.1	Gbp3	NM_001289492	0.829062	4.16673
TC1100001195.mm.1	Atad5	NM_001029856	-0.621057	3.36906		TC0200002706.mm.1	Tubb1	NM_001080971	0.51012	4.16673
TC1100002548.mm.1	Mat2b	NM_001199274	-1.0088	3.36906		TC0800000294.mm.1	Nkx6-3	NM_029002	0.58574	4.16673
TC1200002577.mm.1	Ighv4-1	ENSMUST00000103464	0.178638	3.36906		TC0200003703.mm.1	Ccdc173	NM_001077684	0.447317	4.16673
TC1300001836.mm.1	Bloc1s5	NM_139063	-0.67674	3.36906		TC0X00001331.mm.1	Kir3dl1	NM_177749	0.376308	4.16673
TC1400000024.mm.1	Gm3159	XM_001476172	-0.519911	3.36906		TC0200001741.mm.1	Bub1b	NM_009773	0.72334	4.16673
TC1400000198.mm.1	Samd8	NM_026283	-0.681184	3.36906		TC0300000156.mm.1	Spata16	NM_027583	0.478147	4.16673
TC1400001914.mm.1	Bmp4	NM_007554	0.860611	3.36906		TC0100003564.mm.1	Casq1	NM_009813	0.465923	4.16673
TC1400002847.mm.1	Gm3667	ENSMUST00000171906	-0.825781	3.36906		TC0500003023.mm.1	Myo18b	NM_028901	1.18153	4.16673
TC1600001692.mm.1	Dzip3	NM_001110017	-1.84208	3.36906		TC0200000965.mm.1	Gm1322	NM_001033477	0.293421	4.16673
TC1700001578.mm.1	Zfp945	NM_001110254	-0.969521	3.36906		TC0200000435.mm.1	Lcn11	NM_001100455	0.476943	4.16673
TC1900001054.mm.1	Gm15967	ENSMUST00000120027	-0.532003	3.36906		TC0500003446.mm.1	Zan	NM_011741	1.45536	4.16673
TC4_GL456350_random00000002.mm.1	4933409K07Rik	uc012hdn.1	-0.636692	3.36906		TC0300002104.mm.1	Veph1	NM_145820	0.601832	4.16673
TC4_JH584294_random00000010.mm.1	LOC100861727	ENSMUST00000177565	-0.533339	3.36906		TC0500001577.mm.1	Bcl7b	NM_009745	-0.470377	4.16673
TC0100000971.mm.1	Gin1	NM_026250	-0.524009	3.43151		TC0200000507.mm.1	Rapgef1	NM_001039086	-1.25226	4.16673
TC0100002844.mm.1	St8sia4	NM_001159745	-0.643698	3.43151		TC0Y00000236.mm.1	Usp9y	NM_148943	0.673162	4.16937
TC0100003146.mm.1	Camsap2	NM_001081360	-0.722981	3.43151		TC0700002011.mm.1	Olfr527	NM_001011776	0.553773	4.16937
TC0200001030.mm.1	Dcaf17	NM_001165980	-1.03661	3.43151		TC0Y00000546.mm.1	Gm21838	ENSMUST00000177804	0.287735	4.16937
TC0200003898.mm.1	Olfr999-ps1	ENSMUST00000122319	-0.18159	3.43151		TC0600002539.mm.1	Reg3g	NM_011260	0.422042	4.16937
TC0200004826.mm.1	Zfp120	NM_023266	-0.43593	3.43151		TC0600003613.mm.1	Klra3	NM_001289604	0.375249	4.16937
TC0400000519.mm.1	Tgfbr1	NM_009370	-0.929515	3.43151		TC0300001645.mm.1	Zfand1	NM_025512	0.960973	4.16937
TC0400001171.mm.1	Faf1	NM_007983	-0.950873	3.43151		TC0X00003194.mm.1	Gm15269	ENSMUST00000117739	0.465642	4.16937
TC0500000560.mm.1	Pcdh7	NM_001122758	-1.12976	3.43151		TC0800000889.mm.1	Gypa	NM_010369	0.42036	4.16937
TC0500003080.mm.1	Gm9936	ENSMUST00000066959	-1.0574	3.43151		TC0X00002788.mm.1	Gm9166	ENSMUST00000120293	0.608436	4.16937
TC0600000608.mm.1	Cbx3	NM_007624	-0.830137	3.43151		TC0400002746.mm.1	AI481877	XM_001476641	0.299094	4.16937
TC0600000788.mm.1	Serbp1	NM_001113564	-1.1581	3.43151		TC0700002798.mm.1	Scgb2b10	XM_892661	0.435364	4.16937
TC0700000469.mm.1	Zfp60	NM_009560	-0.541283	3.43151		TC0900003218.mm.1	Zcwpw2	XM_001473321	0.467978	4.16937
TC0700002235.mm.1	Vmn2r33	NM_001105065	-0.372187	3.43151		TC0400003285.mm.1	Slc5a9	NM_145551	0.745946	4.16937
TC0800000623.mm.1	Fbxo8	NM_015791	-0.831064	3.43151		TC0100001904.mm.1	Rp1	NM_001195662	0.391465	4.16937
TC0X00003244.mm.1	Gm7312	ENSMUST00000118798	-0.633827	3.43151		TC1700002021.mm.1	H2-M10.3	NM_201608	0.443628	4.16937
TC1100000164.mm.1	Fbxo48	NM_176982	-0.227714	3.43151		TC0500000305.mm.1	Emilin1	NM_133918	0.863885	4.16937
TC1300001448.mm.1	Lgals8	NM_001199043	-0.601804	3.43151		TC1300001953.mm.1	Wnk2	NM_029361	-1.55806	4.16937
TC1400002139.mm.1	Gjb2	NM_008125	-0.963505	3.43151		TC1300002038.mm.1	Rnf44	NM_001146025	-1.60342	4.16937
TC1400002845.mm.1	Gm3629	ENSMUST00000171706	-0.895821	3.43151		TC0200000383.mm.1	Psd4	NM_177611	1.04804	4.17342
TC1500000791.mm.1	Prr5	NM_146061	0.882995	3.43151		TC0400002668.mm.1	AI427809	NR_033139	0.254531	4.17342
TC1500001008.mm.1	Spats2	NM_139140	-0.858587	3.43151		TC0800000236.mm.1	Gm14850	NM_001177522	0.34574	4.17342
TC1700000652.mm.1	Neu1	NM_010893	-0.389224	3.43151		TC0700003054.mm.1	Mrgpra9	NM_001177566	0.284953	4.17342
TC1700001711.mm.1	Cuta	NM_026307	0.576871	3.43151		TC0600001304.mm.1	Olfr213	NM_001011801	0.573569	4.17342
TC1800000945.mm.1	Kif5b	NM_008448	-1.23249	3.43151		TC0700004016.mm.1	Olfr697	NM_146599	0.249595	4.17342
TC1900001154.mm.1	Olfr1427	NM_146679	0.342414	3.43151		TC0X00001367.mm.1	Mum1l1	NM_001164630	0.371861	4.17342
TC0200001007.mm.1	Bbs5	NM_028284	-1.13087	3.52436		TC1100000107.mm.1	Gm11980	ENSMUST00000121445	0.320623	4.17342
TC0200001015.mm.1	Ubr3	NM_001081548	-1.5759	3.52436		TC0200003601.mm.1	Ly75	NM_013825	0.819149	4.17342
TC0200001829.mm.1	Ctdspl2	NM_212450	-1.09711	3.52436		TC1900001163.mm.1	Dtx4	NM_172442	-0.826666	4.17342
TC0200004676.mm.1	Gpcpd1	NM_001042671	-1.76384	3.52436		TC0500001757.mm.1	Trrap	NM_001081362	-2.27289	4.17342
TC0200005502.mm.1	Ttbk2	NM_001024856	-0.877654	3.52436		TC1000000358.mm.1	Wasf1	NM_031877	-0.948343	4.17342
TC0300001289.mm.1	Zgrf1	NM_197997	-0.516381	3.52436		TC0200002279.mm.1	Tbc1d20	NM_024196	-0.736303	4.17342
TC0400000169.mm.1	Ggh	NM_010281	-0.571567	3.52436		TC0700002037.mm.1	B4galnt4	NM_177897	-1.58208	4.17342
TC0500002346.mm.1	Lcorl	NM_001163073	-1.51142	3.52436		TC0100003321.mm.1	Fam20b	NM_145413	-0.796909	4.17342
TC0500003221.mm.1	Kdm2b	NM_001003953	0.98731	3.52436		TC0900001433.mm.1	Ccdc51	NM_025689	0.393483	4.18816
TC0600000657.mm.1	Znrf2	NM_199143	-0.450881	3.52436		TC1000000762.mm.1	Tspear	NM_001287074	0.670721	4.18816
TC0600001769.mm.1	2810474O19Rik	NM_001289661	-0.639131	3.52436		TC0900001472.mm.1	Prss45	NM_153172	0.416288	4.22366
TC0600001834.mm.1	Dlx5	NM_010056	0.483042	3.52436		TC1400000029.mm.1	Gm8159	XM_984543	0.424514	4.22366
TC0700001479.mm.1	Gm15120	ENSMUST00000120602	-0.257249	3.52436		TC1100001450.mm.1	Hils1	NM_018792	0.342264	4.22366
TC0800001328.mm.1	Pdpr	NM_198308	-0.94603	3.52436		TC0700001398.mm.1	Xrra1	NM_001164258	0.442793	4.22366
TC0X00000613.mm.1	Fmr1	NM_008031	-1.09956	3.52436		TC1100001490.mm.1	Gm53	NR_037977	0.628031	4.22366
TC0X00000670.mm.1	Zfp185	NM_001109043	0.779364	3.52436		TC0100001631.mm.1	Aim2	NM_001013779	0.383612	4.22366
TC0X00002983.mm.1	Tspan6	NM_019656	-0.942897	3.52436		TC1100001925.mm.1	Cdk3-ps	NR_004853	0.548065	4.24782
TC1000002054.mm.1	Smpd2	NM_009213	0.57767	3.52436		TC0500002915.mm.1	Hfm1	NM_001252516	0.517077	4.24782
TC1100000530.mm.1	Rasgef1c	NM_029004	-1.09181	3.52436		TC0600002705.mm.1	Vmn1r43	NM_053220	0.266015	4.24782
TC1100001756.mm.1	Tanc2	NM_181071	-1.65123	3.52436		TC1200002137.mm.1	Gm2022	ENSMUST00000179468	0.667145	4.24782
TC1200000093.mm.1	Rad51ap2	NM_001111118	-0.868395	3.52436		TC0200002996.mm.1	Gm13320	ENSMUST00000120155	0.28004	4.24782
TC1200000788.mm.1	Rbm25	NM_027349	-1.61315	3.52436		TC0400000889.mm.1	Gm13271	NM_001085528	0.566184	4.24782
TC1300002601.mm.1	Cwc27	NM_026072	-0.74615	3.52436		TC0700000440.mm.1	Nlrp4a	NM_172896	0.484862	4.24782
TC1400001516.mm.1	Gm2244	XM_001472852	-0.528324	3.52436		TC0800000176.mm.1	Defb34	NM_183035	0.314521	4.24782
TC1400001855.mm.1	Gm17154	ENSMUST00000165748	0.438938	3.52436		TC1100001197.mm.1	Rnf135	NM_028019	0.341244	4.24782
TC1400002523.mm.1	Pcdh20	NM_178685	-0.463929	3.52436		TC0200004406.mm.1	Fsip1	NM_027759	0.398493	4.24782
TC1500000585.mm.1	Gpaa1	NM_010331	0.806405	3.52436		TC0400003011.mm.1	Ifna16	NM_206867	0.386843	4.24782
TC1500001038.mm.1	Atf1	NM_007497	-0.731431	3.52436		TC0X00000177.mm.1	Gm14518	ENSMUST00000117351	0.326269	4.24782
TC1500001178.mm.1	Nipbl	NM_027707	-1.55793	3.52436		TC0X00002121.mm.1	Gm14578	ENSMUST00000122166	0.535537	4.24782
TC1500001958.mm.1	Tcf20	NM_001114140	-0.652681	3.52436		TC0300002151.mm.1	Sis	NM_001081137	0.452353	4.24782
TC1700000183.mm.1	Tbp	NM_013684	-0.735235	3.52436		TC1100002737.mm.1	Il4	NM_021283	0.352323	4.24782
TC1900000140.mm.1	Atl3	NM_001163505	-0.748792	3.52436		TC0400002613.mm.1	Alg2	NM_019998	-0.86036	4.24782
TC1900000246.mm.1	Mpeg1	NM_010821	-0.657882	3.52436		TC1000002505.mm.1	Klf16	NM_078477	-0.634578	4.24782
TC0100003382.mm.1	Dnm3	NM_001038619	-0.966953	3.62359		TC0400001608.mm.1	Slc9a1	NM_016981	-1.42226	4.2713
TC0200000501.mm.1	Setx	NM_198033	-0.825196	3.62359		TC0X00003396.mm.1	Nlgn3	NM_172932	-1.3542	4.2713
TC0200002851.mm.1	Hspa14	NM_015765	-0.581776	3.62359		TC1000003156.mm.1	Ikzf4	NM_011772	-0.706707	4.2713
TC0300000312.mm.1	Larp1b	NM_001040399	-0.861019	3.62359		TC0800000977.mm.1	Tnpo2	NM_001122843	-1.73383	4.2713
TC0300001475.mm.1	Odf2l	NM_001162538	-0.898521	3.62359		TC0500003249.mm.1	Pitpnm2	NM_001289472	-1.75562	4.2713
TC0300001643.mm.1	Impa1	NM_018864	-0.556221	3.62359		TC0500001515.mm.1	Zbed5	NM_183088	-0.287338	4.2713
TC0300003041.mm.1	Bmpr1b	NM_001277216	-0.767121	3.62359		TC0500000926.mm.1	Fras1	NM_175473	-2.17882	4.2713
TC0500000468.mm.1	Cd38	NM_007646	-0.411078	3.62359		TC0400001924.mm.1	Mthfr	NM_001161798	-0.759342	4.2713
TC0500002190.mm.1	Rbks	NM_153196	-0.654001	3.62359		TC1000002485.mm.1	R3hdm4	NM_177994	-0.961697	4.2713
TC0500003241.mm.1	Rsrc2	NM_001005525	-1.31851	3.62359		TC0700002487.mm.1	Ppp1r37	NM_199149	-1.39413	4.2713
TC0600001953.mm.1	Gpr37	NM_010338	-0.73971	3.62359		TC0200004217.mm.1	Fjx1	NM_010218	-0.471903	4.2713
TC0700004132.mm.1	Rras2	NM_025846	-0.835132	3.62359		TC1700002150.mm.1	Tmem151b	NM_001013749	-0.762817	4.2713
TC0800000818.mm.1	Fam32a	NM_026455	-0.34678	3.62359		TC0500001223.mm.1	Ube3b	NM_054093	-1.59532	4.2713
TC0800002992.mm.1	Maf	NM_001025577	-0.835392	3.62359		TC1400000252.mm.1	Gm2260	XM_001472963	-1.09118	4.2713
TC0900003066.mm.1	Arih2	NM_011790	-0.713892	3.62359		TC0700002174.mm.1	Shisa7	NM_172737	-1.04081	4.2713
TC0X00000190.mm.1	Kdm6a	NM_009483	-1.49414	3.62359		TC0400001391.mm.1	Hpcal4	NM_174998	-1.28697	4.2713
TC0X00001316.mm.1	Arxes2	NM_029823	-0.888801	3.62359		TC0300001797.mm.1	Zmat3	NM_009517	-0.886032	4.2713
TC0X00001723.mm.1	Gm14345	NM_001085545	-0.289467	3.62359		TC0100001522.mm.1	Adcy10	NM_173029	0.620666	4.38512
TC0X00002366.mm.1	4933436I01Rik	NM_025763	-0.364499	3.62359		TC1600001876.mm.1	Speer2	NM_173069	0.373112	4.38512
TC0X00002820.mm.1	Atrx	NM_009530	-1.87037	3.62359		TC1300002152.mm.1	Ctsm	NM_022326	0.450111	4.38512
TC0X00003042.mm.1	Tmsb15b2	NM_001080967	-0.268624	3.62359		TC0200005130.mm.1	Tnnc2	NM_009394	0.510407	4.38512
TC1000000165.mm.1	Hbs1l	NM_001042593	-0.779926	3.62359		TC1000000765.mm.1	Gm10142	NM_001205035	0.36201	4.38512
TC1000000924.mm.1	Gm4924	XR_035281	-1.1713	3.62359		TC0500003605.mm.1	1700001J03Rik	NM_001008547	0.490268	4.38512
TC1000002846.mm.1	Nav3	NM_001081035	-2.07834	3.62359		TC0700000009.mm.1	Cacng8	NM_133190	-1.05545	4.38512
TC1100000967.mm.1	Rabep1	NM_019400	-1.37867	3.62359		TC0400003856.mm.1	Igsf21	NM_198610	-1.39363	4.38512
TC1100002452.mm.1	Gm12102	ENSMUST00000118251	-0.260489	3.62359		TC0900002153.mm.1	Abcg4	NM_138955	-1.78856	4.38512
TC1100003551.mm.1	Utp18	NM_001013375	-0.755884	3.62359		TC1000003104.mm.1	Dtx3	NM_030714	-1.20951	4.38512
TC1300001622.mm.1	Abt1	NM_013924	0.33395	3.62359		TC0100002696.mm.1	Dner	NM_152915	-1.01482	4.38512
TC1400001410.mm.1	Gm16440	XR_141199	-0.554552	3.62359		TC0700000773.mm.1	Klk10	NM_133712	0.420434	4.39699
TC1500001144.mm.1	Fbxo4	NM_134099	-0.626286	3.62359		TC1000002780.mm.1	Nts	NM_024435	0.523702	4.39699
TC1600001340.mm.1	Parl	NM_001005767	-0.553457	3.62359		TC0500001209.mm.1	Ficd	NM_001010825	0.282255	4.39699
TC1600002061.mm.1	Paxbp1	NM_026110	-0.913242	3.62359		TC0600002538.mm.1	Reg3d	NM_001161741	0.293616	4.39699
TC1700000202.mm.1	Riok2	NM_025934	-0.848408	3.62359		TC0500000906.mm.1	Gm6509	XM_889056	0.381487	4.39699
TC1700001860.mm.1	Zfp763	NM_028543	-0.745994	3.62359		TC0700002429.mm.1	Npas1	NM_008718	-0.826877	4.39699
TC1800000297.mm.1	Kdm3b	NM_001081256	-1.14748	3.62359		TC0500002045.mm.1	5031425E22Rik	NR_040469	-0.715284	4.39699
TC1800000327.mm.1	Cystm1	NM_001081365	-0.361635	3.62359		TC0200004913.mm.1	Bcl2l1	NM_001289716	-0.764844	4.39699
TC1800000368.mm.1	Pcdhb12	NM_053137	-0.556654	3.62359		TC0500003019.mm.1	Sez6l	NM_001253916	-1.52407	4.39699
TC1900000776.mm.1	Acsl5	NM_027976	-1.14211	3.62359		TC0X00001515.mm.1	Fam120c	NM_198105	-1.0408	4.39699
TC0100001570.mm.1	Olfml2b	NM_177068	0.684822	3.72858		TC0500003117.mm.1	Srrm4	NM_026886	-0.799291	4.39699
TC0100003283.mm.1	5830403L16Rik	NM_178243	0.350841	3.72858		TC1700002000.mm.1	Gm9574	ENSMUST00000173127	0.350498	4.43774
TC0100003380.mm.1	Suco	NM_172645	-1.06028	3.72858		TC0400001854.mm.1	Gm13177	NM_001081248	0.409822	4.43774
TC0200000850.mm.1	Galnt13	NM_173030	-1.06129	3.72858		TC0100000164.mm.1	Col9a1	NM_007740	1.29781	4.43774
TC0200001092.mm.1	Hoxd12	NM_008274	0.744864	3.72858		TC1100001019.mm.1	Trpv1	NM_001001445	0.727023	4.43774
TC0200002793.mm.1	Ntsr1	NM_018766	-0.94622	3.72858		TC0700003827.mm.1	Arhgef17	NM_001081116	-1.75738	4.43774
TC0200004482.mm.1	Trp53bp1	NM_013735	-1.44027	3.72858		TC0400000436.mm.1	Tesk1	NM_011571	-1.12174	4.43774
TC0200004608.mm.1	Pdyn	NM_001286502	0.630358	3.72858		TC1100003652.mm.1	Pip4k2b	NM_054051	-1.18953	4.43774
TC0200005471.mm.1	Ak1	NM_001198790	0.630095	3.72858		TC0400000448.mm.1	Tmem8b	NM_001085508	-1.41288	4.43774
TC0300000764.mm.1	Pygo2	NM_026869	0.701315	3.72858		TC0700000066.mm.1	Nlrp4c	NM_031389	0.422843	4.47007
TC0300002237.mm.1	D930015E06Rik	NM_172681	1.30293	3.72858		TC0600000439.mm.1	Gm5409	NM_001003664	0.357234	4.47007
TC0400002367.mm.1	Ankrd6	NM_001012450	0.739028	3.72858		TC1600002107.mm.1	Setd4	NM_145482	0.623708	4.47007
TC0400003978.mm.1	Gm21411	ENSMUST00000049821	-0.439974	3.72858		TC1200000636.mm.1	Mnat1	NM_008612	0.677968	4.47007
TC0500001623.mm.1	Ephb4	NM_001159571	0.747658	3.72858		TC0X00002069.mm.1	Rhox4g	NM_001039698	0.455115	4.47007
TC0700002518.mm.1	Vmn1r-ps79	NR_030707	0.429524	3.72858		TC0900002525.mm.1	Fbxl22	NM_175206	0.499562	4.47007
TC0700004416.mm.1	Mettl10	NM_028095	-0.647429	3.72858		TC0300002394.mm.1	Sprr4	NM_173070	0.472746	4.50021
TC0800001657.mm.1	Arglu1	NM_176849	-1.12233	3.72858		TC0300002935.mm.1	Rrh	NM_009102	0.42275	4.50021
TC0900000863.mm.1	Fam96a	NM_026635	-0.570262	3.72858		TC0700003912.mm.1	Hbb-bh1	NM_008219	0.335302	4.50021
TC0900000923.mm.1	Gtf2a2	NM_001039519	-0.960307	3.72858		TC0600003382.mm.1	Gm766	NM_001145390	0.39243	4.50021
TC0X00002562.mm.1	Mageb4	NM_001033492	0.28217	3.72858		TC0700004191.mm.1	Dnah3	XM_003084744	0.840362	4.50021
TC0X00003327.mm.1	Car5b	NM_181315	-0.579404	3.72858		TC1100003934.mm.1	Polg2	NM_015810	0.448449	4.50021
TC1000002320.mm.1	Arid5b	NM_023598	0.983357	3.72858		TC0700002075.mm.1	Syt8	NM_001285857	0.779299	4.50021
TC1100000629.mm.1	Rapgef6	NM_001252494	-1.23983	3.72858		TC0600000151.mm.1	Lsm8	NM_133939	0.823562	4.50021
TC1100002225.mm.1	Ddc	NM_001190448	0.772348	3.72858		TC0400000103.mm.1	Rbm12b2	NM_198957	0.68672	4.50021
TC1100002380.mm.1	Gm12062	ENSMUST00000117533	0.506461	3.72858		TC0500002886.mm.1	Gm17660	NM_001163772	0.526694	4.50021
TC1100003297.mm.1	Sarm1	NM_001168521	0.725346	3.72858		TC0800000229.mm.1	Defa5	NM_007851	0.439341	4.50021
TC1100004295.mm.1	Nme2	NM_001077529	0.75465	3.72858		TC0300000668.mm.1	Pet112	NM_144896	0.601693	4.50021
TC1200001692.mm.1	Nova1	NM_021361	-1.0943	3.72858		TC0200004124.mm.1	Gm13771	ENSMUST00000117988	0.61988	4.50021
TC1400001961.mm.1	Slc35f4	NM_029238	-0.546847	3.72858		TC0800001481.mm.1	Zfpm1	NM_009569	-0.866054	4.50021
TC1500000938.mm.1	Gm8849	ENSMUST00000058951	-0.504133	3.72858		TC0X00001510.mm.1	Gm15149	ENSMUST00000119370	0.598528	4.52112
TC1500002217.mm.1	Racgap1	NM_001253808	1.23682	3.72858		TC1000001743.mm.1	Adgb	NM_001127353	0.726386	4.52112
TC1600001400.mm.1	Bcl6	NM_009744	1.25859	3.72858		TC1500002261.mm.1	Krt84	NM_008474	0.52363	4.52112
TC1700001541.mm.1	Vmn2r109	NM_001104571	0.336682	3.72858		TC0700001033.mm.1	B130024G19Rik	NR_045850	0.468325	4.52112
TC1700002562.mm.1	Prkd3	NM_001171004	-0.667561	3.72858		TC1000000181.mm.1	Gm16531	ENSMUST00000180658	0.263115	4.52112
TC0100001048.mm.1	Cntnap5a	NM_001077425	-0.950969	3.86834		TC0400001661.mm.1	Ifnlr1	NM_174851	0.320756	4.52112
TC0100001569.mm.1	1700015E13Rik	NM_001039593	-0.148496	3.86834		TC0300000579.mm.1	Arl14	NM_027843	0.335865	4.52112
TC0100002488.mm.1	Kansl1l	NM_001122738	-0.716665	3.86834		TC0600002144.mm.1	Moxd2	NM_139296	0.302081	4.52112
TC0200002472.mm.1	Gm11450	ENSMUST00000121144	-0.737952	3.86834		TC1600001584.mm.1	Eaf2	NM_001113401	0.55436	4.52112
TC0200003674.mm.1	Scn1a	NM_018733	-3.05212	3.86834		TC1600002150.mm.1	Fam3b	NM_020622	0.558878	4.59037
TC0300001181.mm.1	Dph5	NM_027193	-0.465477	3.86834		TC1300000271.mm.1	Gm11343	ENSMUST00000120579	0.559626	4.59037
TC0300001991.mm.1	Sertm1	NM_177854	-0.648377	3.86834		TC1400000360.mm.1	Ptpn20	NM_008978	0.441086	4.59037
TC0300003218.mm.1	Itga10	NM_001081053	1.42484	3.86834		TC0100003471.mm.1	Gm4846	NM_001164306	0.440992	4.59037
TC0400001434.mm.1	Gnl2	NM_145552	-0.763907	3.86834		TC0300002977.mm.1	Arhgef38	NM_029953	0.510972	4.59037
TC0400001607.mm.1	Map3k6	NM_016693	1.27254	3.86834		TC0100000279.mm.1	Nms	NM_001011684	0.534108	4.59037
TC0400002271.mm.1	Wwp1	NM_001276292	-1.20755	3.86834		TC0200001788.mm.1	Jmjd7	NM_001114637	1.07994	4.59037
TC0400002392.mm.1	Zfp292	NM_013889	-0.494969	3.86834		TC1000000892.mm.1	Pip5k1c	NM_001146687	-1.80951	4.59037
TC0400004198.mm.1	Gm13139	NM_001083918	-0.809033	3.86834		TC0200001382.mm.1	Ambra1	NM_001080754	-1.36035	4.59037
TC0500001078.mm.1	Btbd8	NM_001255991	-0.491532	3.86834		TC0200001502.mm.1	Gm10801	ENSMUST00000099684	-4.27211	4.59037
TC0500001656.mm.1	Zfp157	NM_028130	-0.474741	3.86834		TC0200003797.mm.1	Gm13670	ENSMUST00000120947	0.492543	4.64575
TC0500002927.mm.1	Glmn	NM_001161738	-1.09963	3.86834		TC0600003516.mm.1	Igkv14-111	ENSMUST00000103320	0.245843	4.64575
TC0600000943.mm.1	Zfml	NM_001166371	-1.56762	3.86834		TC1600001421.mm.1	Tmem207	NM_001101640	0.363022	4.64575
TC0600003287.mm.1	Tas2r115	NM_207020	-0.23268	3.86834		TC0200000989.mm.1	4933409G03Rik	NM_177651	0.437609	4.64575
TC0800000277.mm.1	Slc20a2	NM_011394	-1.24274	3.86834		TC0600001508.mm.1	Foxm1	NM_008021	0.451559	4.64575
TC0800000525.mm.1	Ufsp2	NM_138668	-1.13276	3.86834		TC1200001237.mm.1	Tnfaip2	NM_009396	0.909825	4.64575
TC0900000113.mm.1	Gpr83	NM_010287	-1.1558	3.86834		TC1100004071.mm.1	Atp5h	NM_027862	0.63012	4.64575
TC0900001195.mm.1	Paqr9	NM_198414	-0.552109	3.86834		TC0500003531.mm.1	Papolb	NM_019943	0.266648	4.64575
TC0900002990.mm.1	Nek11	NM_172461	0.539314	3.86834		TC1200002571.mm.1	Igh-VX24	ENSMUST00000103458	0.386922	4.64575
TC0X00000181.mm.1	Maoa	NM_173740	-1.41703	3.86834		TC0900002982.mm.1	Ackr4	NM_145700	0.234037	4.64575
TC0X00001896.mm.1	Efhc2	NM_028916	-0.42035	3.86834		TC0400001736.mm.1	Pla2g2e	NM_012044	0.451006	4.64575
TC0X00001900.mm.1	Fundc1	NM_028058	-0.477708	3.86834		TC0900001656.mm.1	Exosc7	NM_001081188	0.593619	4.64575
TC0X00002361.mm.1	Gm6783	ENSMUST00000120916	-0.283555	3.86834		TC0700003620.mm.1	Gm10160	ENSMUST00000085094	0.488351	4.64575
TC0X00003250.mm.1	Yy2	NM_001098723	-0.819702	3.86834		TC1400000313.mm.1	Gm15667	ENSMUST00000118107	0.319956	4.64575
TC1000002357.mm.1	Ube2d1	NM_145420	-0.629719	3.86834		TC0X00000787.mm.1	Gm14752	ENSMUST00000120719	0.338629	4.64575
TC1100000296.mm.1	Mtif2	NM_001282118	-0.781379	3.86834		TC0200000461.mm.1	Adamts13	NM_001001322	1.02187	4.64575
TC1100000432.mm.1	Pwwp2a	NM_001164231	-0.494813	3.86834		TC0200002093.mm.1	Gm14068	ENSMUST00000122272	0.336028	4.64575
TC1200001302.mm.1	Esyt2	NM_028731	-1.00703	3.86834		TC0700002325.mm.1	Zscan4e	NM_001161802	0.27341	4.64575
TC1400000636.mm.1	Trav14-1	ENSMUST00000181038	-0.29315	3.86834		TC0100003835.mm.1	Traf3ip3	NM_153137	0.709242	4.64575
TC1400002427.mm.1	Cog3	NM_177381	-1.14941	3.86834		TC1400001865.mm.1	Gm16506	ENSMUST00000165553	0.308649	4.64575
TC1600000442.mm.1	Tctex1d2	NM_025329	-0.505533	3.86834		TC0700001571.mm.1	Olfr17	NM_020598	0.269055	4.64575
TC1700002558.mm.1	Eif2ak2	NM_011163	-1.31483	3.86834		TC0700002019.mm.1	Olfr539	NM_146961	0.398198	4.64575
TC1900000531.mm.1	Hhex	NM_008245	-0.424463	3.86834		TC1700000513.mm.1	Zfand3	NM_148926	-0.877496	4.64575
TC0100002266.mm.1	Uxs1	NM_026430	-1.10594	3.91971		TC0600001443.mm.1	Lpar5	NM_001163268	0.424424	4.65933
TC0100003542.mm.1	Klhdc9	NM_001033039	-0.480581	3.91971		TC0400003236.mm.1	Zyg11a	NM_001167936	0.56796	4.65933
TC0200000781.mm.1	Acvr2a	NM_007396	-1.06245	3.91971		TC0X00000053.mm.1	Dgkk	NM_177914	0.554994	4.65933
TC0200003705.mm.1	Mettl5	NM_029280	-0.728704	3.91971		TC0400002744.mm.1	Ptgr1	NM_025968	0.522952	4.65933
TC0200003745.mm.1	Sp3	NM_001018042	-1.03154	3.91971		TC0200002328.mm.1	Bpifb6	NM_199303	0.671236	4.65933
TC0300001686.mm.1	Gm10742	XR_106324	-0.495744	3.91971		TC0900001718.mm.1	Mmp1b	NM_032007	0.318159	4.65933
TC0300003142.mm.1	Fam73a	NM_001162375	-0.751538	3.91971		TC1000002237.mm.1	Pldi	NR_033616	0.361024	4.65933
TC0400001250.mm.1	Pik3r3	NM_181585	-1.52726	3.91971		TC1800000448.mm.1	Spink5	NM_001081180	0.604592	4.65933
TC0500000717.mm.1	Srd5a3	NM_020611	0.544054	3.91971		TC0500003705.mm.1	Rfc3	NM_027009	0.447849	4.65933
TC0500002818.mm.1	Rasgef1b	NM_145839	-1.86702	3.91971		TC1700000077.mm.1	Tagap	NM_145968	0.330143	4.65933
TC0600001790.mm.1	Calcr	NM_001042725	0.561527	3.91971		TC0700002008.mm.1	5830411N06Rik	NM_001128145	0.728743	4.65933
TC0700002715.mm.1	Spred3	NM_182927	0.927921	3.91971		TC0700003879.mm.1	Olfr589	NM_147052	0.268206	4.65933
TC0700002928.mm.1	Gm7221	ENSMUST00000173283	-0.459053	3.91971		TC1700002772.mm.1	Tbc1d22b	NM_198647	-0.857384	4.65933
TC0900003009.mm.1	Abhd14a	NM_001110271	0.427768	3.91971		TC1500001846.mm.1	Elfn2	NM_183141	-0.841091	4.65933
TC0X00000893.mm.1	Klhl15	NM_001039059	-0.827307	3.91971		TC1400000170.mm.1	Sec24c	NM_001168273	-1.21344	4.65933
TC0X00001418.mm.1	Gm15048	ENSMUST00000118201	-0.263212	3.91971		TC0800001209.mm.1	Hsf4	NM_001256042	-0.774919	4.65933
TC0X00001682.mm.1	Gpm6b	NM_001177955	-0.970758	3.91971		TC0600001354.mm.1	Slc25a18	NM_001081048	-0.726478	4.65933
TC0X00002073.mm.1	Rhox8	NM_001004193	0.336333	3.91971		TC0900000486.mm.1	Trim29	NM_023655	0.823307	4.67141
TC1000000364.mm.1	Zbtb24	NM_001277229	-0.40604	3.91971		TC0200003527.mm.1	Gm13495	ENSMUST00000121156	0.317571	4.67141
TC1100000302.mm.1	Rtn4	NM_024226	-0.994417	3.91971		TC0500001614.mm.1	Cldn15	NM_021719	0.387258	4.67141
TC1100000316.mm.1	Asb3	NM_023906	-0.625279	3.91971		TC0600003331.mm.1	Hist4h4	NM_175652	0.270759	4.67141
TC1100000417.mm.1	Gabrb2	NM_008070	-1.17251	3.91971		TC1200001269.mm.1	Cep170b	NM_001024602	-2.28098	4.67141
TC1100001315.mm.1	Rnft1	NM_029788	-0.992607	3.91971		TC0200000048.mm.1	Ccdc3	NM_028804	-1.17267	4.67141
TC1100003491.mm.1	Dynll2	NM_001168471	-0.939881	3.91971		TC0500003028.mm.1	Sgsm1	NM_001162965	-1.51912	4.67141
TC1300002445.mm.1	Scamp1	NM_029153	-0.460807	3.91971		TC0100000431.mm.1	Aox2	NM_001008419	0.878986	4.67569
TC1300002583.mm.1	Srek1	NM_172592	-0.867057	3.91971		TC0700000626.mm.1	Gm12773	ENSMUST00000120134	0.258106	4.67569
TC1300002697.mm.1	Snx18	NM_130796	-0.408454	3.91971		TC1100004023.mm.1	BC006965	NR_024085	0.59479	4.67569
TC1600000938.mm.1	Jam2	NM_023844	-0.846681	3.91971		TC0400000982.mm.1	Inadl	NM_001005784	0.895535	4.67569
TC1700001870.mm.1	Zfp101	NM_009542	-0.948929	3.91971		TC0700002452.mm.1	Psg28	NM_054063	0.24304	4.67569
TC1700002701.mm.1	Fbxo11	NM_001081034	-1.36151	3.91971		TC0700004046.mm.1	Olfr482	NM_146733	0.274683	4.67569
TC1800000019.mm.1	Svil	NM_153153	0.868075	3.91971		TC0600001046.mm.1	Gm1965	NM_001033491	0.469033	4.67569
TC1800000071.mm.1	Thoc1	NM_153552	-1.47802	3.91971		TC0X00000919.mm.1	Heph	NM_001159627	0.760855	4.67569
TC0100001063.mm.1	Tfcp2l1	NM_023755	1.43496	4.0762		TC0500002970.mm.1	Vmn2r-ps23	ENSMUST00000178719	0.46776	4.67569
TC0200001628.mm.1	Ccdc34	NM_026613	-0.57122	4.0762		TC1900001556.mm.1	Pkd2l1	NM_181422	0.588842	4.67569
TC0200003906.mm.1	Olfr1017-ps1	ENSMUST00000121263	-0.329557	4.0762		TC0200005437.mm.1	Srms	NM_011481	0.483325	4.67569
TC0200004543.mm.1	Trpm7	NM_001164325	-1.61258	4.0762		TC0100000177.mm.1	Gm9884	ENSMUST00000064487	0.716519	4.67569
TC0200004756.mm.1	Snx5	NM_001199188	-0.967223	4.0762		TC0X00002006.mm.1	Gm7421	ENSMUST00000119298	0.285974	4.67569
TC0300000742.mm.1	Ash1l	NM_138679	-1.17634	4.0762		TC0100000743.mm.1	Gm7609	NM_001081746	0.625045	4.67569
TC0300001582.mm.1	Lrrc40	NM_001289524	-1.21185	4.0762		TC1700001560.mm.1	Zfp820	NM_029281	0.386575	4.67569
TC0300002695.mm.1	Cd53	NM_007651	-0.669188	4.0762		TC0X00001611.mm.1	Gm15189	ENSMUST00000121164	-0.260764	4.67569
TC0400003034.mm.1	Cdkn2b	NM_007670	0.354601	4.0762		TC0400003760.mm.1	Srrm1	NM_001130477	-1.08276	4.67569
TC0400003590.mm.1	Rbbp4	NM_009030	-0.718133	4.0762		TC1300001596.mm.1	Vmn1r-ps110	ENSMUST00000117530	0.262576	4.75001
TC0400003737.mm.1	Gm13195	ENSMUST00000117229	-0.363555	4.0762		TC0400004136.mm.1	Ski	NM_011385	-0.857688	4.75001
TC0500001437.mm.1	Arl6ip4	NM_144509	-0.639606	4.0762		TC0700000811.mm.1	Kcnc3	NM_008422	-0.535557	4.75001
TC0500002830.mm.1	Tmem150c	NM_182841	0.643048	4.0762		TC1900000078.mm.1	Rela	NM_009045	-1.2746	4.75001
TC0600000709.mm.1	Gm20673	ENSMUST00000177167	-0.58553	4.0762		TC0400004194.mm.1	Ubr4	NM_001160319	-2.44326	4.75001
TC0600001657.mm.1	Aebp2	NM_001005605	-0.521932	4.0762		TC1300002418.mm.1	Rasgrf2	NM_009027	-1.02591	4.75001
TC0600001907.mm.1	Cttnbp2	NM_080285	-1.49588	4.0762		TC1400000763.mm.1	Cmtm5	NM_026066	-0.983991	4.75001
TC0700001466.mm.1	Olfr558	NM_147093	-0.371415	4.0762		TC0500001241.mm.1	2210016L21Rik	NM_028211	-0.828106	4.75001
TC0800002290.mm.1	Clcn3	NM_007711	-0.815766	4.0762		TC0100001176.mm.1	Slc41a1	NM_173865	-1.5056	4.75001
TC0900000339.mm.1	Pus3	NM_023292	-0.568292	4.0762		TC1900000978.mm.1	Pcnxl3	NM_144868	-1.77543	4.75001
TC0900000394.mm.1	Olfr25	NM_146870	-0.227739	4.0762		TC0700000275.mm.1	Pglyrp1	NM_009402	-0.37641	4.75001
TC0900000824.mm.1	Dennd4a	NM_001162917	-1.17348	4.0762		TC1000000399.mm.1	Bend3	NM_199028	-0.471327	4.75001
TC0X00002476.mm.1	Mtcp1	NM_001039373	-0.383093	4.0762		TC0200005430.mm.1	Kcnq2	NM_001003824	-1.85714	4.75001
TC0X00003019.mm.1	Nxf3	NM_001024141	-0.979919	4.0762		TC0500002579.mm.1	Txk	NM_001122754	0.443971	4.83021
TC1000000349.mm.1	Cdk19	NM_001168304	-1.21068	4.0762		TC1900001587.mm.1	Npm3	NM_008723	0.302153	4.83021
TC1000000696.mm.1	Pcdh15	NM_001142735	-1.87813	4.0762		TC1700001313.mm.1	Msh2	NM_008628	0.898522	4.83021
TC1100003422.mm.1	Usp32	NM_001029934	-1.39979	4.0762		TC0700002595.mm.1	Zfp94	NM_001199321	0.484129	4.83021
TC1200002243.mm.1	Trip11	NM_028446	-1.07483	4.0762		TC0700004664.mm.1	Prss53	NM_001081268	0.401465	4.83021
TC1200002294.mm.1	Gsc	NM_010351	0.592239	4.0762		TC0500001595.mm.1	Upk3b	NM_175309	0.595934	4.83021
TC1200002345.mm.1	Setd3	NM_028262	-0.639615	4.0762		TC1700001870.mm.1	Zfp101	NM_009542	0.60431	4.83021
TC1200002518.mm.1	Asap2	NM_001004364	1.39	4.0762		TC1100003356.mm.1	1700071K01Rik	NM_001033765	0.726139	4.83021
TC1300000912.mm.1	Ell2	NM_138953	-0.885133	4.0762		TC0900000366.mm.1	Msantd2	NM_146222	0.396924	4.83021
TC1300000998.mm.1	Edil3	NM_001037987	-0.945123	4.0762		TC0700002945.mm.1	Gm10298	ENSMUST00000074801	0.380101	4.83021
TC1400001948.mm.1	Otx2	NM_001286481	0.696639	4.0762		TC1400001812.mm.1	Gm6401	ENSMUST00000163566	0.248146	4.83021
TC1400002723.mm.1	Uggt2	NM_001081252	-1.37694	4.0762		TC0X00002621.mm.1	Mageb1	NM_010759	0.316942	4.83021
TC1600001045.mm.1	Cbr3	NM_173047	-0.425055	4.0762		TC0200002289.mm.1	Gm17416	ENSMUST00000163724	0.379982	4.83021
TC1600001262.mm.1	Fgd4	NM_139232	-0.66319	4.0762		TC0200004186.mm.1	Gm13795	ENSMUST00000118815	0.443945	4.83021
TC1600001473.mm.1	Acap2	NM_030138	-0.72628	4.0762		TC0400002294.mm.1	Gm11880	ENSMUST00000117612	0.255579	4.83021
TC1600001757.mm.1	Nit2	NM_023175	-0.411114	4.0762		TC0X00002709.mm.1	Tex11	NM_001167997	0.402597	4.83021
TC1600001810.mm.1	Epha6	NM_007938	-2.42498	4.0762		TC0800002303.mm.1	Anxa10	NM_001136089	0.320362	4.83021
TC1700000092.mm.1	Pde10a	NM_011866	-2.73114	4.0762		TC0700002118.mm.1	Mrgprd	NM_203490	0.281344	4.83021
TC1700000835.mm.1	Pla2g7	NM_013737	-1.49743	4.0762		TC1400000552.mm.1	Tlr11	NM_205819	0.312498	4.83021
TC1700001215.mm.1	Arhgef33	NM_001145452	0.559662	4.0762		TC0X00003233.mm.1	Magea1	NM_020015	0.329493	4.83021
TC1900000126.mm.1	Bad	NM_001285453	0.532675	4.0762		TC1400001821.mm.1	Gm3573	ENSMUST00000168673	0.340418	4.83021
TC0100001247.mm.1	Gm4204	ENSMUST00000110798	-0.536772	4.17427		TC0200002234.mm.1	Gm14141	ENSMUST00000120236	0.400051	4.83021
TC0100003743.mm.1	Mark1	NM_145515	-0.943598	4.17427		TC0X00002161.mm.1	Elf4	NM_019680	0.407916	4.83021
TC0300000096.mm.1	Car2	NM_009801	-0.793334	4.17427		TC0X00000339.mm.1	Rhox3a	NM_194063	0.429787	4.83021
TC0300001083.mm.1	St7l	NM_001253702	-0.75142	4.17427		TC1900000489.mm.1	Lipk	NM_001205349	0.272982	4.83021
TC0300001371.mm.1	Ube2d3	NM_025356	-0.51245	4.17427		TC1500000856.mm.1	Mov10l1	NM_031260	0.70449	4.83021
TC0300003166.mm.1	5730460C07Rik	NR_045801	0.286709	4.17427		TC0700002814.mm.1	Scgb2b22-ps	ENSMUST00000121947	0.230677	4.83021
TC0400000190.mm.1	Fbxl4	NM_172988	-0.822562	4.17427		TC0400000579.mm.1	Gm12495	ENSMUST00000119750	0.356024	4.83021
TC0400000952.mm.1	Tek	NM_013690	-1.19426	4.17427		TC0400002396.mm.1	Gm12362	ENSMUST00000121986	0.401554	4.83021
TC0400002807.mm.1	Gm11214	ENSMUST00000184252	0.735715	4.17427		TC0300002361.mm.1	Ubap2l	NM_001165983	-1.42879	4.83021
TC0400003253.mm.1	Zfyve9	NM_183300	-1.04507	4.17427		TC1000000864.mm.1	Adat3	NM_001100606	-0.760502	4.83021
TC0500001808.mm.1	Pan3	NM_028291	-0.95122	4.17427		TC0900001357.mm.1	Vprbp	NM_001015507	-1.17918	4.83021
TC0500002347.mm.1	Gm3414	NR_027993	-0.639827	4.17427		TC1200000848.mm.1	Gpatch2l	NM_027405	-0.669822	4.83021
TC0500002523.mm.1	Phox2b	NM_008888	0.633168	4.17427		TC0700000583.mm.1	Fam187b	NM_001242647	0.436235	4.92273
TC0600001844.mm.1	Rpa3	NM_026632	-0.554193	4.17427		TC0500001285.mm.1	4930569F06Rik	ENSMUST00000036821	0.379195	4.92273
TC0600002157.mm.1	Trbv31	ENSMUST00000103300	0.477161	4.17427		TC1500001716.mm.1	2300005B03Rik	NM_001081961	0.300852	4.92273
TC0600002561.mm.1	Ino80b	NM_023547	0.4877	4.17427		TC0500000904.mm.1	Gm7682	XM_977722	0.365498	4.92273
TC0700002705.mm.1	Nfkbib	NM_010908	0.701025	4.17427		TC0500002962.mm.1	Vmn2r11	NM_001104622	0.361982	4.92273
TC0800002838.mm.1	Cenpt	NM_177150	0.923771	4.17427		TC0500003712.mm.1	Denr	NM_026603	1.00804	4.92273
TC0Y00000227.mm.1	Zfy1	NM_009570	0.407964	4.17427		TC0200002335.mm.1	Bpifa1	NM_011126	0.64896	4.92273
TC1000000886.mm.1	Dapk3	NM_001190473	0.886478	4.17427		TC0700000242.mm.1	Ptgir	NM_008967	0.284658	4.92273
TC1100000512.mm.1	Olfr1386	NM_001011741	-0.200402	4.17427		TC0300002836.mm.1	Rwdd3	NM_025637	0.493634	4.92273
TC1100000604.mm.1	Gdf9	NM_008110	0.558906	4.17427		TC0300001757.mm.1	Ect2	NM_001177625	0.612315	4.92273
TC1100003269.mm.1	Taok1	NM_144825	-1.41896	4.17427		TC0800001103.mm.1	Slc12a3	NM_001205311	0.809744	4.92273
TC1200000688.mm.1	Fut8	NM_001252614	-1.05647	4.17427		TC0700003015.mm.1	Fut2	NM_001271993	0.415016	4.92273
TC1200000700.mm.1	Gphn	NM_145965	-0.969858	4.17427		TC0500001103.mm.1	Pde6b	NM_008806	0.70568	4.92273
TC1700000461.mm.1	Hmga1	NM_001025427	0.58312	4.17427		TC0300002052.mm.1	Gpr87	NM_032399	0.223432	4.92273
TC1700001757.mm.1	Fkbp5	NM_010220	1.52486	4.17427		TC0200000467.mm.1	Dbh	NM_138942	0.718189	4.92273
TC1800000306.mm.1	Ctnna1	NM_009818	-0.545979	4.17427		TC0800002711.mm.1	Ces5a	NM_001003951	0.502109	4.92273
TC1900000309.mm.1	Gna14	NM_008137	0.506266	4.17427		TC0600003607.mm.1	Klra33	NM_001039118	0.486757	4.92273
TC0100001449.mm.1	Gm10530	ENSMUST00000097514	0.853045	4.2188		TC0700002063.mm.1	Muc5b	NM_028801	1.22711	4.92273
TC0100002383.mm.1	Orc2	NM_001025378	-1.12403	4.2188		TC0700000856.mm.1	Izumo1	NM_001018013	0.699073	4.92273
TC0100003319.mm.1	Soat1	NM_009230	-0.805554	4.2188		TC0200001794.mm.1	Snap23	NM_001177792	0.934945	4.92273
TC0200001801.mm.1	Tmem62	NM_175285	-0.486853	4.2188		TC0700002449.mm.1	Psg18	NM_001163685	0.403712	4.92273
TC0200002151.mm.1	Gm561	NM_001033297	-0.42044	4.2188		TC0300000639.mm.1	Rbm46os	NR_040381	0.451291	4.92273
TC0200003702.mm.1	Gm13622	ENSMUST00000120658	-0.528	4.2188		TC0500000407.mm.1	Psapl1	NM_175249	0.234297	4.92273
TC0300000102.mm.1	Ythdf3	NM_001145919	-0.796174	4.2188		TC0Y00000183.mm.1	Gm21867	ENSMUST00000180366	0.299449	4.92273
TC0300001958.mm.1	Setd7	NM_080793	-0.648939	4.2188		TC0X00003156.mm.1	Gm5946	XR_001595	0.324535	4.92273
TC0400002018.mm.1	Gpr153	NM_178406	-0.941984	4.2188		TC0100000138.mm.1	Gm16329	ENSMUST00000148174	0.265712	4.92273
TC0400002266.mm.1	Cnbd1	ENSMUST00000137780	-0.251412	4.2188		TC1100000074.mm.1	Ankrd36	NM_023816	0.64241	4.92273
TC0400004204.mm.1	Gm13152	NM_001039209	-1.02246	4.2188		TC0X00003014.mm.1	1700008I05Rik	NM_027952	0.325069	4.92273
TC0500000583.mm.1	Gm3687	ENSMUST00000161710	-0.462996	4.2188		TC0700003891.mm.1	Olfr607	XM_001476076	0.257169	4.92273
TC0500000699.mm.1	Rasl11b	NM_026878	-0.991552	4.2188		TC0600003499.mm.1	Gimap7	NM_146167	0.389209	4.92273
TC0600000047.mm.1	C1galt1	NM_052993	-0.575603	4.2188		TC0200003312.mm.1	1700019L03Rik	NM_025619	0.56685	4.92273
TC0600000128.mm.1	Cav1	NM_001243064	-0.933618	4.2188		TC0600000577.mm.1	Gpnmb	NM_053110	0.488708	4.92273
TC0600001212.mm.1	Grm7	NM_177328	-0.894685	4.2188		TC0800002612.mm.1	4921524J17Rik	NM_025722	0.359589	4.92273
TC0600001229.mm.1	Lmcd1	NM_144799	-0.43256	4.2188		TC0X00000346.mm.1	Rhox4c	NM_001039689	0.558456	4.92273
TC0700002267.mm.1	Gm3585	ENSMUST00000173438	-0.350047	4.2188		TC1400002014.mm.1	Gm5800	NM_001034102	0.306491	4.92273
TC0700004050.mm.1	Olfr486	NM_146496	-0.377289	4.2188		TC0100000476.mm.1	Cd28	NM_007642	0.298026	4.92273
TC0800000714.mm.1	D130040H23Rik	NM_172491	-0.657142	4.2188		TC0400000274.mm.1	Gm11942	ENSMUST00000180255	-0.69016	4.92273
TC0800000765.mm.1	Rab3a	NM_001166399	0.666135	4.2188		TC0200000612.mm.1	Mapkap1	NM_177345	-0.355284	4.92273
TC0900001247.mm.1	Cep70	NM_023873	-0.934356	4.2188		TC0700002588.mm.1	Atp5g2	ENSMUST00000086013	-1.1065	4.92273
TC0900001770.mm.1	Kdm4d	NM_173433	-0.6477	4.2188		TC1700002216.mm.1	Foxp4	NM_001110824	-1.01424	4.92273
TC0900002073.mm.1	Olfr945	NM_146506	-0.310829	4.2188		TC0800002023.mm.1	Leprotl1	NM_026609	-0.525128	4.92273
TC0900002537.mm.1	Lactb	NM_030717	-0.664963	4.2188		TC0200000535.mm.1	Ppp2r4	NM_138748	-1.26861	4.92273
TC1000000430.mm.1	Hace1	NM_172473	-1.09134	4.2188		TC0300001992.mm.1	Ccna1	NM_007628	0.371467	4.98648
TC1000001074.mm.1	Nup37	NM_027191	-0.465	4.2188		TC0400002385.mm.1	Gm12754	ENSMUST00000121908	0.451535	4.98648
TC1100000314.mm.1	Psme4	NM_134013	-1.67055	4.2188		TC0700001741.mm.1	Otoa	NM_139310	0.8106	4.98648
TC1100003696.mm.1	Ccr7	NM_007719	0.503786	4.2188		TC0X00000564.mm.1	Gm14665	ENSMUST00000122294	0.217939	4.98648
TC1100003856.mm.1	Gfap	NM_001131020	-1.18589	4.2188		TC0X00002068.mm.1	Rhox2g	NM_001114153	0.400232	4.98648
TC1100003946.mm.1	Rps12-ps26	ENSMUST00000117751	-0.584487	4.2188		TC1700000348.mm.1	Noxo1	NM_027988	0.463442	4.98648
TC1200000626.mm.1	Ppm1a	NM_008910	-0.851725	4.2188		TC0500001090.mm.1	Gm9850	ENSMUST00000117916	0.385207	4.98648
TC1200001785.mm.1	Mbip	NM_145442	-1.10359	4.2188		TC0900000047.mm.1	Mmp3	NM_010809	0.511918	4.98648
TC1200002194.mm.1	Ptpn21	NM_001146199	-1.22089	4.2188		TC0700002804.mm.1	Gm9156	XM_001001333	0.444413	4.98648
TC1200002585.mm.1	Igh-VS107	ENSMUST00000103461	0.31078	4.2188		TC0700002801.mm.1	Gm5058	XM_195264	0.444413	4.98648
TC1300000072.mm.1	Ero1lb	NM_026184	-0.537915	4.2188		TC1700001130.mm.1	Myom1	NM_001083934	0.913659	4.98648
TC1300000958.mm.1	Arrdc3	NM_001042591	-0.948599	4.2188		TC1500002265.mm.1	Gm5476	NR_002868	0.343425	4.98648
TC1300002725.mm.1	Parp8	NM_001081009	-1.01713	4.2188		TC1700000084.mm.1	Ccr6	NM_001190333	0.572082	4.98648
TC1400001906.mm.1	Ddhd1	NM_001039106	-1.36652	4.2188		TC0800001110.mm.1	Nlrc5	NM_001033207	1.24374	4.98648
TC1400002794.mm.1	Gm3173	ENSMUST00000165289	-0.88041	4.2188		TC1200002591.mm.1	Ighv9-4	ENSMUST00000103482	0.30821	4.98648
TC1500000433.mm.1	Nsmce2	NM_001164604	-0.761255	4.2188		TC1100003760.mm.1	Krt14	NM_016958	0.608303	4.98648
TC1500001102.mm.1	Pcbp2	NM_001103165	-0.663843	4.2188		TC0900002236.mm.1	Rbm7	NM_144948	0.534065	4.98648
TC1600001332.mm.1	Olfr170	NM_146957	-0.207045	4.2188		TC0900002034.mm.1	A630095E13Rik	NM_001033325	0.421241	4.98648
TC1800000370.mm.1	Pcdhb14	NM_053139	-0.689881	4.2188		TC1500000488.mm.1	Tg	NM_009375	1.16486	4.98648
TC1800001463.mm.1	Atp8b1	NM_001001488	-1.42785	4.2188		TC1600000374.mm.1	Cldn16	NM_053241	0.479544	4.98648
TC1900000471.mm.1	Pten	NM_008960	-0.92542	4.2188		TC0700002457.mm.1	Psg21	NM_027403	0.383855	4.98648
TC0100000663.mm.1	Stk11ip	NM_027886	0.940305	4.31495		TC0600000818.mm.1	Rpl34-ps1	ENSMUST00000072323	0.377492	4.98648
TC0100001611.mm.1	Kcnj10	NM_001039484	-0.878001	4.31495		TC0200002303.mm.1	Mylk2	NM_001081044	0.587145	4.98648
TC0200003436.mm.1	Scai	NM_178778	-1.25196	4.31495		TC0900002392.mm.1	Tbc1d21	NM_028854	0.504763	4.98648
TC0300000323.mm.1	D3Ertd751e	NM_001099785	-0.462629	4.31495		TC0200003380.mm.1	Mrrf	ENSMUST00000117540	0.518193	4.98648
TC0500003219.mm.1	Camkk2	NM_001199676	-1.51819	4.31495		TC0700004253.mm.1	4933440M02Rik	NR_045803	0.405251	4.98648
TC0500003418.mm.1	Cux1	NM_009986	-1.79837	4.31495		TC1200002567.mm.1	Ighv2-6-8	ENSMUST00000103455	0.480672	4.98648
TC0600000983.mm.1	Gm10443	ENSMUST00000101207	-0.714349	4.31495		TC1100000674.mm.1	Larp1	NM_028451	-1.04105	4.98648
TC0600001551.mm.1	5430401F13Rik	NM_001244628	0.521395	4.31495		TC1100003037.mm.1	Chd3	NM_146019	-1.99556	4.98648
TC0600001653.mm.1	Plekha5	NM_144920	-1.67363	4.31495		TC0600003287.mm.1	Tas2r115	NM_207020	-0.208674	4.98648
TC0600002109.mm.1	Hipk2	NM_001136065	-1.42386	4.31495		TC0400001934.mm.1	Srm	NM_009272	-0.701503	4.98648
TC0700003823.mm.1	Plekhb1	NM_001163182	-1.1038	4.31495		TC1000002611.mm.1	Prdm4	NM_181650	-0.805498	4.98648
TC0800000645.mm.1	Aadat	NM_011834	-0.447571	4.31495		TC0700000827.mm.1	Nosip	NM_001163684	-0.619257	4.98648
TC0800000655.mm.1	Cbr4	NM_145595	-0.65981	4.31495		TC1200002346.mm.1	Ccdc85c	NM_001159910	-1.03142	4.98648
TC0900001005.mm.1	Fam214a	NM_001113283	-1.00582	4.31495		TC1900001005.mm.1	Ppp2r5b	NM_198168	-1.28658	4.98648
TC0X00000902.mm.1	Zxdb	NM_001081473	-0.604859	4.31495		TC0500000217.mm.1	Agap3	NM_001256431	-1.43125	4.98648
TC0X00001132.mm.1	Gm6427	ENSMUST00000118721	-0.277854	4.31495		TC0200005186.mm.1	B4galt5	NM_019835	-1.24511	4.98648
TC0X00001178.mm.1	Pcdh11x	NM_001271809	-1.19096	4.31495		TC1500001044.mm.1	Higd1c	NM_001002900	0.513886	4.98722
TC0X00001873.mm.1	Cask	NM_001284503	-1.35313	4.31495		TC0900001650.mm.1	Zfp105	NM_009544	0.488672	4.98722
TC1000000183.mm.1	Slc2a12	NM_178934	-0.654146	4.31495		TC1000002781.mm.1	Alx1	NM_172553	0.352754	4.98722
TC1000003047.mm.1	Rassf3	NM_138956	-1.57206	4.31495		TC0500002155.mm.1	Gpr113	NM_001014394	0.594515	4.98722
TC1100000971.mm.1	Rpl23a-ps2	ENSMUST00000119375	-0.457306	4.31495		TC0200001056.mm.1	Cdca7	NM_025866	0.52255	4.98722
TC1200001544.mm.1	Id2	NM_010496	-0.786942	4.31495		TC1700000727.mm.1	Gm18604	ENSMUST00000172535	0.332451	4.98722
TC1300000553.mm.1	A830005F24Rik	XM_001473764	-0.346215	4.31495		TC0700001876.mm.1	Itgax	NM_021334	0.817712	4.98722
TC1400001402.mm.1	Gm8237	ENSMUST00000164484	-0.80714	4.31495		TC0X00002466.mm.1	Gm14756	ENSMUST00000116395	0.500511	4.98722
TC1400001416.mm.1	Gm8362	XM_987009	-0.387654	4.31495		TC0400002043.mm.1	Megf6	NM_001162977	1.30359	4.98722
TC1600001089.mm.1	Bace2	NM_019517	-0.849029	4.31495		TC1100000235.mm.1	Fam161a	NM_028672	0.530664	4.98722
TC1800001255.mm.1	Lars	NM_134137	-0.889146	4.31495		TC1100004271.mm.1	Gm11492	XM_003085408	0.351882	4.98722
TC0100000469.mm.1	Cyp20a1	NM_030013	-0.327761	4.4102		TC1000001543.mm.1	Avil	NM_009635	0.681705	4.98722
TC0100002285.mm.1	Slc40a1	NM_016917	-0.826547	4.4102		TC0X00002641.mm.1	Zfx	NM_001044386	0.373654	4.98722
TC0200002694.mm.1	Vapb	NM_019806	-0.419392	4.4102		TC0200003444.mm.1	Gm13451	ENSMUST00000117649	0.476109	4.98722
TC0200003672.mm.1	Ttc21b	NM_001047604	-0.694062	4.4102		TC0100002793.mm.1	Rab17	NM_001159725	0.710102	4.98722
TC0200004253.mm.1	Eif3m	NM_145380	-0.818576	4.4102		TC0400000317.mm.1	Ifnk	NM_199157	0.293973	4.98722
TC0200004725.mm.1	Tasp1	NM_001159640	-0.402686	4.4102		TC0700003592.mm.1	Man2a2	NM_172903	-1.37563	4.98722
TC0200004938.mm.1	Gm14197	ENSMUST00000117480	-0.421099	4.4102		TC1100001528.mm.1	Gm11533	ENSMUST00000120287	-0.342661	4.98722
TC0200005319.mm.1	Gm14385	ENSMUST00000116315	-0.401878	4.4102		TC1200002402.mm.1	Cdc42bpb	NM_183016	-1.62311	4.98722
TC0200005505.mm.1	4930402H24Rik	NM_029432	-0.92917	4.4102		TC0900002401.mm.1	Neo1	NM_001042752	-1.64404	4.98722
TC0300002356.mm.1	4632404H12Rik	ENSMUST00000038450	-0.579648	4.4102		TC0X00001162.mm.1	Gm14919	ENSMUST00000120839	0.312005	4.99777
TC0400000405.mm.1	Gm21598	XM_003688793	-0.729137	4.4102		TC0Y00000033.mm.1	Gm21425	XM_003689010	0.425129	4.99777
TC0400000869.mm.1	Dennd4c	NM_184088	-1.44404	4.4102		TC0Y00000048.mm.1	Gm20772	XM_973903	0.425129	4.99777
TC0400001039.mm.1	Lepr	NM_001122899	-1.89892	4.4102		TC1300002246.mm.1	Zfp429	NM_001080941	0.484644	4.99777
TC0400001233.mm.1	Efcab14	NM_172698	-0.878811	4.4102		TC1000000467.mm.1	Gm26741	ENSMUST00000180473	0.425199	4.99777
TC0400001413.mm.1	Rragc	NM_017475	-0.69094	4.4102		TC0600002154.mm.1	Try5	NM_001003405	0.629035	4.99777
TC0400002501.mm.1	Gm13298	NM_001085530	-0.729137	4.4102		TC0X00000662.mm.1	Cnga2	NM_007724	0.556804	4.99777
TC0500000614.mm.1	Ube2k	NM_016786	-0.850947	4.4102		TC1300000686.mm.1	Gm3045	XM_001475501	0.688954	4.99777
TC0500001526.mm.1	Rabgef1	NM_001199059	-0.593199	4.4102		TC0400004157.mm.1	Tas1r3	NM_031872	0.456759	4.99777
TC0500002102.mm.1	Kmt2c	NM_001081383	-1.22225	4.4102		TC0200004900.mm.1	Defb23	NM_001037933	0.442973	4.99777
TC0500002461.mm.1	Rell1	NM_145923	-0.628018	4.4102		TC1600001143.mm.1	Ubald1	NM_145359	-1.12974	4.99777
TC0500002508.mm.1	Apbb2	NM_001201413	-1.10593	4.4102		TC0300000749.mm.1	Fam189b	NM_001014995	-1.26568	4.99777
TC0600001955.mm.1	Pot1a	NM_133931	-0.774095	4.4102		TC0400003672.mm.1	Med18	NM_026039	0.327761	5.00759
TC0700001244.mm.1	Olfr295	NM_146851	-0.281819	4.4102		TC0500003470.mm.1	Zfp113	NM_019747	0.450494	5.00759
TC0900001261.mm.1	Stag1	NM_009282	-1.31453	4.4102		TC1400000424.mm.1	Gm17165	ENSMUST00000096155	0.321636	5.00759
TC0X00001617.mm.1	Eif1ax	NM_025437	-0.84627	4.4102		TC0100000044.mm.1	Sgk3	NM_001037759	0.667953	5.00759
TC0X00002689.mm.1	Ophn1	NM_052976	-0.69736	4.4102		TC0800002357.mm.1	Slc18a1	NM_153054	0.563134	5.00759
TC1000001688.mm.1	Rgs17	NM_001161822	-0.657926	4.4102		TC0X00002397.mm.1	Gm14731	ENSMUST00000119216	0.245033	5.00759
TC1000001701.mm.1	Ginm1	NM_145418	-0.57952	4.4102		TC0X00000038.mm.1	Gm14369	ENSMUST00000121355	0.3902	5.00759
TC1000002639.mm.1	Parpbp	NM_029249	-0.506099	4.4102		TC0900001126.mm.1	D030062O11RIK	ENSMUST00000181359	0.337751	5.00759
TC1100000342.mm.1	Ubtd2	NM_173784	-0.421592	4.4102		TC0500000811.mm.1	Ambn	NM_009664	0.509759	5.00759
TC1100002107.mm.1	Sec14l2	NM_144520	-0.406661	4.4102		TC1600001657.mm.1	Gm16011	ENSMUST00000121567	0.41964	5.00759
TC1200000282.mm.1	Sypl	NM_013635	-0.874796	4.4102		TC0400002475.mm.1	Cntfr	NM_001136056	-1.279	5.00759
TC1200000462.mm.1	Srp54c	NM_001100110	-1.71676	4.4102		TC1500001965.mm.1	Rrp7a	NM_029101	-0.698643	5.00759
TC1200002472.mm.1	Ighv3-3	ENSMUST00000103476	0.369966	4.4102		TC1100001580.mm.1	Thra	NM_178060	-1.46766	5.00759
TC1300001364.mm.1	AF067061	NM_199060	-0.367722	4.4102		TC0700002065.mm.1	Brsk2	NM_001009929	-1.86406	5.00759
TC1300002347.mm.1	Ankrd32	NM_134071	-0.859942	4.4102		TC0500000593.mm.1	Gm6044	ENSMUST00000121819	0.622811	5.08985
TC1300002392.mm.1	Vcan	NM_001081249	-0.569686	4.4102		TC0500000856.mm.1	Ereg	NM_007950	0.415485	5.08985
TC1400000248.mm.1	Anxa11	NM_013469	1.28204	4.4102		TC1400000032.mm.1	Gm9602	XM_001476642	0.279821	5.08985
TC1400001407.mm.1	Gm3476	XM_001477101	-0.445889	4.4102		TC0400003897.mm.1	Tmem51	NM_145402	0.381282	5.08985
TC1400002027.mm.1	Chd8	NM_201637	-1.09459	4.4102		TC1700000675.mm.1	Gm16181	ENSMUST00000118793	0.465719	5.08985
TC1400002328.mm.1	Rhobtb2	NM_153514	0.470856	4.4102		TC0600000473.mm.1	Olfr446	NM_146295	0.338757	5.08985
TC1400002791.mm.1	Gm3264	NM_001242945	-1.0165	4.4102		TC1700001999.mm.1	Gm8815	ENSMUST00000173809	0.414555	5.08985
TC1500001151.mm.1	C7	NM_001243837	-0.864123	4.4102		TC1100001730.mm.1	Itgb3	NM_016780	0.534834	5.08985
TC1500002141.mm.1	Slc38a1	NM_001166456	-0.588848	4.4102		TC1400001830.mm.1	Gm8005	XM_982603	0.399242	5.08985
TC1600001443.mm.1	Atp13a4	NM_001164612	-1.39292	4.4102		TC0X00000940.mm.1	Tmem28	NM_001081283	-0.568741	5.08985
TC1700001505.mm.1	Rgmb	NM_178615	-0.441012	4.4102		TC0X00002648.mm.1	Maged1	NM_019791	-1.02797	5.08985
TC1900000247.mm.1	Fam111a	NM_026640	-0.289663	4.4102		TC0800003084.mm.1	Ankrd11	NM_001081379	-0.955777	5.08985
TC1900001541.mm.1	Got1	NM_010324	0.861796	4.4102		TC0100003258.mm.1	1700025G04Rik	NM_197990	-0.875219	5.08985
TC0100000523.mm.1	Zdbf2	NM_001267872	-0.825757	4.60697		TC0200002419.mm.1	Vstm2l	NM_198627	-1.14956	5.08985
TC0100000985.mm.1	Cntnap5b	NM_172851	-0.918047	4.60697		TC0700002982.mm.1	Scaf1	NM_001008422	-1.45869	5.08985
TC0200003817.mm.1	Cwc22	NM_030560	-0.983148	4.60697		TC0X00002928.mm.1	Gm17467	ENSMUST00000178553	0.303604	5.12396
TC0200004511.mm.1	Gatm	NM_025961	-0.889641	4.60697		TC0X00002926.mm.1	Gm17412	ENSMUST00000179261	0.303604	5.12396
TC0200005145.mm.1	Slc35c2	NM_001252573	0.990414	4.60697		TC0X00002923.mm.1	Gm17577	ENSMUST00000179916	0.303604	5.12396
TC0300001708.mm.1	Agtr1b	NM_175086	0.413647	4.60697		TC1000002629.mm.1	Stab2	NM_138673	6.04238	5.12396
TC0300002583.mm.1	Man1a2	NM_010763	-1.046	4.60697		TC0500002027.mm.1	Slc26a5	NM_001289787	0.67884	5.12396
TC0300002752.mm.1	Stxbp3a	NM_011504	-0.938435	4.60697		TC1200002597.mm.1	Ighv6-7	NCBI_Gene:432701:presumedTranscript_1	0.506258	5.12396
TC0400001663.mm.1	Myom3	NM_001085509	1.04621	4.60697		TC0600000409.mm.1	Wee2	NM_201370	0.466512	5.12396
TC0400003349.mm.1	Mmachc	NM_025962	0.559433	4.60697		TC1100000855.mm.1	Myh4	NM_010855	0.564407	5.12396
TC0500001989.mm.1	Gm6673	ENSMUST00000166114	0.373249	4.60697		TC0700003863.mm.1	Olfr551	NM_146755	0.435526	5.12396
TC0500002760.mm.1	Scarb2	NM_007644	-0.864935	4.60697		TC1300002210.mm.1	Hiatl1	NM_001083901	0.899276	5.12396
TC0500003314.mm.1	Asl	NM_133768	0.707923	4.60697		TC0700002700.mm.1	Nccrp1	NM_001081115	0.508063	5.12396
TC0600000482.mm.1	Olfr13	NM_146652	0.377002	4.60697		TC0800000539.mm.1	Cenpu	NM_027973	0.472852	5.12396
TC0600003428.mm.1	Bhlhe41	NM_001271768	-0.861925	4.60697		TC0200003137.mm.1	Slc34a3	NM_080854	0.787397	5.12396
TC0700001745.mm.1	1700069B07Rik	ENSMUST00000065310	0.321992	4.60697		TC0100000137.mm.1	Khdc1a	NM_183322	0.469905	5.12396
TC0700002500.mm.1	Bcam	NM_020486	0.842471	4.60697
TC0700003718.mm.1	Ccdc81	NM_001162979	0.745416	4.60697
TC0800002528.mm.1	Smarca5	NM_053124	-1.59417	4.60697
TC0900000050.mm.1	Mmp8	NM_008611	0.736936	4.60697
TC0X00000801.mm.1	Tmem47	NM_138751	-1.22568	4.60697
TC0X00001325.mm.1	Nsa2-ps2	ENSMUST00000120785	-0.417656	4.60697
TC0X00002396.mm.1	Gm14732	ENSMUST00000121372	-0.318906	4.60697
TC1100001225.mm.1	Tmem132e	NM_023438	0.66428	4.60697
TC1200000169.mm.1	Gm9257	ENSMUST00000105167	0.462195	4.60697
TC1200002594.mm.1	Ighv12-3	ENSMUST00000103485	0.409418	4.60697
TC1300000671.mm.1	Ddx46	NM_001282055	-1.04997	4.60697
TC1400001401.mm.1	Gm3424	XM_001477003	-0.278991	4.60697
TC1500000453.mm.1	Myc	NM_001177352	0.625879	4.60697
TC1500000782.mm.1	Pnpla3	NM_054088	-0.549305	4.60697
TC1800001163.mm.1	Hspa9	NM_010481	-1.06972	4.60697
TC1900001514.mm.1	Exosc1	NM_001164561	-0.618361	4.60697
TC0100003604.mm.1	Rgs7	NM_001199003	-1.15175	4.64532
TC0200001002.mm.1	Nostrin	NM_181547	1.29509	4.64532
TC0200003214.mm.1	Sardh	NM_138665	1.02565	4.64532
TC0200003215.mm.1	Vav2	NM_009500	1.06922	4.64532
TC0200003339.mm.1	Pbx3	NM_016768	0.631599	4.64532
TC0200004317.mm.1	4930430A15Rik	NM_026248	0.344749	4.64532
TC0200004908.mm.1	Defb25	NM_001039122	0.550887	4.64532
TC0300002203.mm.1	Tmem144	NM_027495	-0.700163	4.64532
TC0400000398.mm.1	1700045I11Rik	ENSMUST00000179965	0.522171	4.64532
TC0400002063.mm.1	Pank4	NM_172990	0.40893	4.64532
TC0400003311.mm.1	Cyp4x1	NM_001003947	-0.808471	4.64532
TC0400003330.mm.1	Uqcrh	NM_025641	-0.838425	4.64532
TC0500000425.mm.1	Cytl1	NM_001081106	0.345914	4.64532
TC0500000750.mm.1	Lphn3	NM_198702	-1.35026	4.64532
TC0500003406.mm.1	Styxl1	NM_001289554	0.489323	4.64532
TC0500003592.mm.1	Zkscan14	NM_023322	0.674791	4.64532
TC0600001146.mm.1	Gpr27	NM_008158	0.562743	4.64532
TC0600003116.mm.1	Eno2	NM_013509	1.1262	4.64532
TC0600003494.mm.1	Trbv19	ENSMUST00000103276	0.249289	4.64532
TC0700000257.mm.1	Ceacam5	NM_028480	0.352957	4.64532
TC0700000473.mm.1	Zfp626	ENSMUST00000080175	-0.75335	4.64532
TC0700000655.mm.1	Slc7a10	NM_017394	-0.863022	4.64532
TC0700000903.mm.1	Htatip2	NM_001146049	-0.497419	4.64532
TC0700001119.mm.1	Abhd2	NM_018811	-1.57821	4.64532
TC0700001147.mm.1	Gdpgp1	NM_178752	0.571102	4.64532
TC0700001446.mm.1	Trpc2	NM_001109897	0.7845	4.64532
TC0700001645.mm.1	Micalcl	NM_027587	0.669312	4.64532
TC0700002314.mm.1	Vmn1r69	NM_145842	0.361498	4.64532
TC0700003021.mm.1	Gm5897	XR_105108	-0.388781	4.64532
TC0700003060.mm.1	Mrgpra4	NM_153524	0.390773	4.64532
TC0700003663.mm.1	Vmn2r65	NM_001105180	0.18216	4.64532
TC0700003764.mm.1	Thrsp	NM_009381	-0.276251	4.64532
TC0700004104.mm.1	Lyve1	NM_053247	1.1119	4.64532
TC0700004291.mm.1	Sult1a1	NM_133670	1.94365	4.64532
TC0700004310.mm.1	Kif22	NM_145588	0.440855	4.64532
TC0700004538.mm.1	Slc25a22	NM_001177576	1.82076	4.64532
TC0800000254.mm.1	Defa-ps1	NR_003146	0.362645	4.64532
TC0800000629.mm.1	Hmgb2	NM_008252	-0.430582	4.64532
TC0800002561.mm.1	Gm10644	XR_106142	0.676653	4.64532
TC0900000279.mm.1	Prdm10	NM_001080817	0.918109	4.64532
TC0900000476.mm.1	Gm8707	ENSMUST00000183325	0.498901	4.64532
TC0900000753.mm.1	Myo9a	NM_173018	-1.62934	4.64532
TC0900000826.mm.1	Dpp8	NM_028906	-0.852393	4.64532
TC0900001713.mm.1	Ddi1	NM_027942	0.260479	4.64532
TC0X00000179.mm.1	Cypt8	NM_001039941	0.33942	4.64532
TC0X00000689.mm.1	Dusp9	NM_029352	0.579401	4.64532
TC0X00001798.mm.1	Tbc1d25	NM_001166437	0.468106	4.64532
TC0X00002805.mm.1	Magee2	NM_053206	0.618293	4.64532
TC1000000045.mm.1	Lrp11	NM_172784	1.03308	4.64532
TC1000000710.mm.1	Specc1l	NM_001145826	-0.607541	4.64532
TC1100000235.mm.1	Fam161a	NM_028672	0.588464	4.64532
TC1100000287.mm.1	Smek2	NM_134034	-1.37763	4.64532
TC1100000521.mm.1	Gm12192	ENSMUST00000120146	0.281807	4.64532
TC1100000566.mm.1	Col23a1	NM_153393	0.885045	4.64532
TC1100001956.mm.1	Sept9	NM_001113486	0.83827	4.64532
TC1100002108.mm.1	Gm11957	ENSMUST00000118304	-0.395422	4.64532
TC1100002925.mm.1	Akap10	NM_019921	-0.850942	4.64532
TC1100003047.mm.1	Wrap53	NM_144824	0.660711	4.64532
TC1300001769.mm.1	Serpinb9c	NM_001164524	0.298314	4.64532
TC1300002431.mm.1	Papd4	NM_133905	-0.940651	4.64532
TC1400000784.mm.1	Psme1	NM_011189	1.04207	4.64532
TC1400002648.mm.1	Pou4f1	NM_011143	0.387989	4.64532
TC1400002780.mm.1	Gm2897	NM_001177715	-0.908287	4.64532
TC1500000284.mm.1	Rps19-ps5	ENSMUST00000180745	-0.44217	4.64532
TC1500000723.mm.1	Ep300	NM_177821	-0.728907	4.64532
TC1500001825.mm.1	Cacng2	NM_007583	-0.52408	4.64532
TC1500001886.mm.1	Dnal4	NM_017470	0.532581	4.64532
TC1600000307.mm.1	Senp2	NM_029457	-0.919942	4.64532
TC1600001150.mm.1	Rogdi	NM_133185	1.20734	4.64532
TC1700000567.mm.1	Cyp4f15	NM_134127	1.18245	4.64532
TC1700000643.mm.1	Atf6b	NM_017406	0.903459	4.64532
TC1800000014.mm.1	Mtpap	NM_026157	-0.911904	4.64532
TC1800000319.mm.1	Cxxc5	NM_133687	-0.373338	4.64532
TC1800001075.mm.1	Ino80c	NM_172625	-0.273472	4.64532
TC1800001666.mm.1	Atp9b	NM_001201569	-0.873358	4.64532
TC1900000664.mm.1	Sfxn3	NM_001178012	0.937205	4.64532
TC1900000940.mm.1	Bbs1	NM_001033128	1.01261	4.64532
TC0100000442.mm.1	Stradb	NM_172656	-0.637802	4.76384
TC0200003607.mm.1	Rbms1	NM_001141931	-0.972437	4.76384
TC0200003923.mm.1	Olfr1048	NM_147014	0.241925	4.76384
TC0200005421.mm.1	Bhlhe23	NM_080641	0.626608	4.76384
TC0300000088.mm.1	Gm6300	NR_033591	-0.424744	4.76384
TC0300000459.mm.1	Selt	NM_001040396	-0.745092	4.76384
TC0400000588.mm.1	Tal2	NM_009317	0.483199	4.76384
TC0400003396.mm.1	Wdr65	NM_026789	0.561471	4.76384
TC0400003530.mm.1	Thrap3	NM_146153	-0.556338	4.76384
TC0600001288.mm.1	Ift122	NM_001167763	1.31012	4.76384
TC0700001860.mm.1	Ctf1	NM_007795	0.298763	4.76384
TC0700002224.mm.1	Vmn2r29	NM_001113468	-0.610965	4.76384
TC0800000661.mm.1	Spock3	NM_001252620	-1.10766	4.76384
TC0800001964.mm.1	Unc5d	NM_153135	-1.18344	4.76384
TC0900000017.mm.1	Cwf19l2	NM_027545	-1.00782	4.76384
TC0X00000672.mm.1	Pnma3	NM_153169	-0.424801	4.76384
TC0X00001564.mm.1	2210013O21Rik	NM_027327	-0.692538	4.76384
TC0X00001851.mm.1	Bcor	NM_001168321	-1.17208	4.76384
TC0X00002641.mm.1	Zfx	NM_001044386	-0.633079	4.76384
TC0X00003175.mm.1	Tsr2	NM_001164578	-0.578685	4.76384
TC0X00003345.mm.1	Ofd1	NM_177429	-0.609525	4.76384
TC1000000753.mm.1	Pofut2	NM_030262	0.57491	4.76384
TC1000000934.mm.1	Eid3	NM_025499	-0.454121	4.76384
TC1000002664.mm.1	Apaf1	NM_001042558	0.773622	4.76384
TC1100002488.mm.1	Ranbp17	NM_023146	-0.882295	4.76384
TC1100003791.mm.1	Ptrf	NM_008986	0.541822	4.76384
TC1200000458.mm.1	Srp54a	NM_011899	-1.59315	4.76384
TC1200002478.mm.1	Igh-V15	ENSMUST00000103497	-0.250441	4.76384
TC1300000113.mm.1	Inhba	NM_008380	-0.854663	4.76384
TC1300002269.mm.1	Mtrr	NM_172480	0.607378	4.76384
TC1400001993.mm.1	Osgep	NM_133676	-0.618551	4.76384
TC1600001477.mm.1	Ppp1r2	NM_025800	-0.717968	4.76384
TC1700000061.mm.1	Dynlt1c	NM_001166630	-0.912793	4.76384
TC1700000394.mm.1	0610011F06Rik	NM_026686	0.615324	4.76384
TC1700000571.mm.1	Zfp472	NM_153063	-0.385966	4.76384
TC1700001407.mm.1	Gm1604A	XR_105825	-0.320198	4.76384
TC1800001243.mm.1	Nr3c1	NM_008173	-0.959601	4.76384
TC1900000335.mm.1	Aldh1a1	NM_013467	-1.0707	4.76384
TC1900000656.mm.1	Fam178a	NM_001081225	-0.839953	4.76384
TC1900000990.mm.1	Dpf2	NM_011262	0.43539	4.76384
TC0100000214.mm.1	1700001G17Rik	NR_033199	0.592433	4.80349
TC0100003874.mm.1	Ankrd23	NM_153502	0.524131	4.80349
TC0200001843.mm.1	Sord	NM_146126	0.569101	4.80349
TC0200002435.mm.1	Adig	NM_145635	0.537025	4.80349
TC0200003806.mm.1	Fkbp7	NM_010222	-0.663882	4.80349
TC0200004740.mm.1	Gm14083	ENSMUST00000117873	0.403618	4.80349
TC0300000880.mm.1	Selenbp1	NM_009150	0.571456	4.80349
TC0300002352.mm.1	Cks1b	NM_016904	0.546893	4.80349
TC0300002872.mm.1	Synpo2	NM_080451	0.454529	4.80349
TC0400001452.mm.1	Lsm10	NM_001163266	0.347387	4.80349
TC0400001710.mm.1	Usp48	NM_130879	-0.950676	4.80349
TC0400002090.mm.1	Ankrd65	XM_144122	0.542603	4.80349
TC0400002522.mm.1	Fam166b	NM_001162381	0.504743	4.80349
TC0400003775.mm.1	Lypla2	NM_011942	0.986072	4.80349
TC0400004014.mm.1	Fbxo6	NM_001163704	0.754176	4.80349
TC0500001222.mm.1	Myo1h	NM_001164573	0.793707	4.80349
TC0500001401.mm.1	P2rx4	NM_011026	-0.307288	4.80349
TC0500001632.mm.1	Sap25	NM_001081962	1.4158	4.80349
TC0500002170.mm.1	Slc5a6	NM_001177621	0.547749	4.80349
TC0500003694.mm.1	Stard13	NM_001163493	0.683303	4.80349
TC0600000425.mm.1	Trbv13-3	ENSMUST00000103271	0.425506	4.80349
TC0600002425.mm.1	Il23r	NM_144548	0.300312	4.80349
TC0700003074.mm.1	Csrp3	NM_001198841	0.351504	4.80349
TC0800000679.mm.1	March1	NM_001166372	-0.691236	4.80349
TC0800001237.mm.1	Nfatc3	NM_010901	-0.73587	4.80349
TC0800002544.mm.1	Zfp330	NM_145600	-0.545452	4.80349
TC0800003228.mm.1	Pgls	NM_025396	0.649353	4.80349
TC0900000647.mm.1	Slc35f2	NM_028060	-0.567812	4.80349
TC0900002165.mm.1	Ccdc84	NM_201372	-0.581636	4.80349
TC0900003047.mm.1	Fam212a	NM_026597	0.292534	4.80349
TC1000000279.mm.1	Hddc2	NM_027168	-0.37069	4.80349
TC1000000913.mm.1	Gm8290	XM_001002269	-0.477145	4.80349
TC1000001171.mm.1	Eea1	NM_001001932	-1.18869	4.80349
TC1000002572.mm.1	Nfyb	NM_010914	-0.639303	4.80349
TC1000002806.mm.1	Mettl25	NM_207522	-0.453015	4.80349
TC1000003218.mm.1	Atp5d	NM_025313	0.78725	4.80349
TC1100000049.mm.1	Zmat5	NM_026015	0.477069	4.80349
TC1100000900.mm.1	Per1	NM_001159367	2.55786	4.80349
TC1100002695.mm.1	Rmnd5b	NM_025346	0.628225	4.80349
TC1100003860.mm.1	Dcakd	NM_026551	0.634242	4.80349
TC1200001022.mm.1	Cox8c	NM_001039049	0.507698	4.80349
TC1200002595.mm.1	Ighv6-3	ENSMUST00000103486	0.51405	4.80349
TC1300000384.mm.1	Ripk1	NM_009068	-0.370485	4.80349
TC1400001723.mm.1	Fam35a	NM_029389	-0.546334	4.80349
TC1400002485.mm.1	Zfp957	NM_001033215	0.264268	4.80349
TC1500001822.mm.1	Txn2	NM_019913	0.670642	4.80349
TC1600001071.mm.1	Ets2	NM_011809	1.02814	4.80349
TC1600001218.mm.1	Cpped1	NM_146067	-0.417643	4.80349
TC1700002282.mm.1	Pp2d1	NM_173449	0.365684	4.80349
TC1800000070.mm.1	Gm5501	ENSMUST00000165917	0.360623	4.80349
TC1800000165.mm.1	Mep1b	NM_008586	0.509371	4.80349
TC1900000600.mm.1	Pgam1	NM_023418	0.661981	4.80349
TC1900001162.mm.1	Olfr1437	NM_001011839	0.348866	4.80349
TC0100000127.mm.1	Il17a	NM_010552	0.515338	4.93186
TC0100002002.mm.1	Ube2w	NM_001271016	-1.21666	4.93186
TC0100002314.mm.1	Gls	NM_001081081	-1.13087	4.93186
TC0100003838.mm.1	G0s2	NM_008059	0.439439	4.93186
TC0200000408.mm.1	Lrrc26	NM_146117	0.456525	4.93186
TC0200002405.mm.1	Tldc2	NM_001177439	0.467469	4.93186
TC0200002429.mm.1	Ralgapb	NM_177658	-0.986954	4.93186
TC0200004080.mm.1	Olfr1269	NM_146342	0.407458	4.93186
TC0200005295.mm.1	Ankrd60	NM_001199955	0.517561	4.93186
TC0300002023.mm.1	Tm4sf1	NM_008536	-0.720625	4.93186
TC0300002218.mm.1	Tdo2	NM_019911	0.473867	4.93186
TC0300002648.mm.1	Lrig2	NM_001025067	-0.589142	4.93186
TC0400000032.mm.1	Fam110b	NM_173426	0.545291	4.93186
TC0400001687.mm.1	6030445D17Rik	ENSMUST00000084593	0.446167	4.93186
TC0400002097.mm.1	Cpsf3l	NM_028020	0.728911	4.93186
TC0400002105.mm.1	9430015G10Rik	NM_145557	0.683734	4.93186
TC0400003025.mm.1	4930553M12Rik	ENSMUST00000057837	0.609591	4.93186
TC0400003271.mm.1	Cdkn2c	NM_007671	-0.271873	4.93186
TC0500000389.mm.1	Hgfac	NM_019447	0.733193	4.93186
TC0500001131.mm.1	Zfp605	NM_001163996	-0.647124	4.93186
TC0500001251.mm.1	Pop5	NM_026398	0.564166	4.93186
TC0500002120.mm.1	Gm5862	NM_001281525	0.26275	4.93186
TC0600000977.mm.1	Figla	NM_012013	0.542596	4.93186
TC0600002345.mm.1	Vmn1r7	NM_001166710	0.256084	4.93186
TC0600003019.mm.1	Wnt5b	NM_001271757	0.545666	4.93186
TC0700000165.mm.1	Cabp5	NM_013877	0.377839	4.93186
TC0700000769.mm.1	Klk14	NM_174866	0.591125	4.93186
TC0700000873.mm.1	Myod1	NM_010866	0.391519	4.93186
TC0700001640.mm.1	Usp47	NM_133758	-1.00582	4.93186
TC0700003458.mm.1	Pgpep1l	NM_030101	0.380253	4.93186
TC0700004332.mm.1	Gm166	NM_001033040	0.638888	4.93186
TC0700004542.mm.1	Polr2l	NM_025593	0.55022	4.93186
TC0900001013.mm.1	Bcl2l10	NM_013479	0.267915	4.93186
TC0900002321.mm.1	Cib2	NM_019686	1.05048	4.93186
TC0900003319.mm.1	Gm20783	XM_001472376	0.477347	4.93186
TC0X00000484.mm.1	Gm6025	ENSMUST00000121517	0.325907	4.93186
TC1000000879.mm.1	Thop1	NM_022653	0.714761	4.93186
TC1000001934.mm.1	Rnf146	NM_001110196	-0.434448	4.93186
TC1000002456.mm.1	Gm9978	XR_105412	0.481858	4.93186
TC1100003304.mm.1	Gm11196	ENSMUST00000119052	-0.690449	4.93186
TC1200001666.mm.1	Zfp277	NM_172575	-0.862757	4.93186
TC1200001770.mm.1	Ralgapa1	NM_001003719	-1.11513	4.93186
TC1200001843.mm.1	Mdga2	NM_001193266	-1.07809	4.93186
TC1300001410.mm.1	Wdr37	NM_001039388	-0.464655	4.93186
TC1300002258.mm.1	Zfp738	NM_001001187	-0.687127	4.93186
TC1400000031.mm.1	Gm7876	XM_987294	-0.300847	4.93186
TC1400001346.mm.1	Itgbl1	NM_145467	0.668725	4.93186
TC1500000066.mm.1	Lmbrd2	NM_177178	-1.06105	4.93186
TC1500000852.mm.1	Creld2	NM_029720	0.901488	4.93186
TC1500001762.mm.1	Puf60	NM_001164600	0.682899	4.93186
TC1600001642.mm.1	Sidt1	NM_001159419	1.41468	4.93186
TC1700001543.mm.1	Fpr-rs3	NM_008040	0.384136	4.93186
TC1700001812.mm.1	Tff2	NM_009363	0.589794	4.93186
TC1800000052.mm.1	Wac	NM_001146298	-0.850486	4.93186
TC1800000100.mm.1	3110002H16Rik	NM_029623	0.512695	4.93186
TC1800000977.mm.1	Esco1	NM_001081222	-0.896848	4.93186
TC1900000054.mm.1	Rin1	NM_145495	0.871598	4.93186
TC1900000169.mm.1	Tut1	NM_197993	0.584257	4.93186
TC1900000691.mm.1	Fbxl15	NM_133694	0.355678	4.93186
TC0100000456.mm.1	Nop58	NM_018868	-1.06677	5.0721
TC0200001012.mm.1	Klhl23	NM_177784	-0.374383	5.0721
TC0200001171.mm.1	Dnajc10	NM_024181	-0.951628	5.0721
TC0400001376.mm.1	Gm12897	ENSMUST00000120341	0.281421	5.0721
TC0800000212.mm.1	Defa23	NM_001012307	0.339711	5.0721
TC0800000221.mm.1	Defa-rs7	NM_007848	0.339711	5.0721
TC0900000695.mm.1	Sin3a	NM_001110350	-0.62077	5.0721
TC0900000888.mm.1	Vps13c	NM_177184	-1.27229	5.0721
TC1000000517.mm.1	Ranbp2	NM_011240	-1.41387	5.0721
TC1000001813.mm.1	Tnfaip3	NM_001166402	1.22101	5.0721
TC1000002586.mm.1	Appl2	NM_145220	-1.24323	5.0721
TC1600000532.mm.1	Rabl3	NM_001042499	-0.533863	5.0721
TC1700001774.mm.1	Stk38	NM_134115	-0.543569	5.0721
TC1800000163.mm.1	Rnf138	NM_019706	-0.599653	5.0721
