# Supplementary material for: Intermittent Ethanol during Adolescence Leads to Lasting Behavioral Changes in Adulthood and Alters Gene Expression and Histone Methylation in the PFC
Source: Front Mol Neurosci. 2017 Sep 26;10:307. doi: 10.3389/fnmol.2017.00307 (PMC5622951; doi:10.3389/fnmol.2017.00307)
Supplement: Supplementary file 8 [file Table_6.XLSX]

## Sheet: Table2 Sscore GO
Supplemental Table 6: Gene Ontology Analysis of adolescent and adult transcripts significantly altered by ethanol using the S-score analysis.
Adolescent	ID	Name	p-value	q-value FDR B&H	Hit Count in Query List	Hit Count in Genome	Hit in Query List
Molecular Function	GO:0004674	protein serine/threonine kinase activity	2.17e-06	0.004095	62	452	MAK,MARK1,ACVR2A,TAOK1,MNAT1,CDC42BPA,HIPK2,CASK,CDK13,PNCK,ATM,ATR,RIPK1,NEK1,BMPR1B,BMPR2,BRAF,CPNE3,NME2,CAMK4,MAP3K6,CDK6,CSNK2A2,PRKAA2,PKN2,PRKDC,EIF2AK2,TRPM7,DAPK3,DCX,TLK1,HIPK3,LATS2,ROCK1,NEK11,RPS6KA3,HUNK,STRADB,CCL3,HTATIP2,ICK,CAMKK2,RIOK2,MAP3K2,TNIK,CDK12,CDK19,CDKL5,TTBK2,MAP3K7,TLK2,TGFB2,TGFBR1,GTF2H2,CDK20,STK38,SGK3,PRKD3,DCLK3,WNK3,PAK7,LTBP1
Molecular Function	GO:0032452	histone demethylase activity	8.997e-06	0.008488	10	26	KDM5A,ARID5B,KDM4D,KDM1A,KDM4C,KDM3B,KDM2B,KDM7A,KDM6A,JMJD1C
Molecular Function	GO:0001085	RNA polymerase II transcription factor binding	1.747e-05	0.009135	23	118	HIPK2,BBS1,SIN3A,ATF2,ZNHIT6,BHLHE41,RBBP8,GSC,MTDH,EP300,SETD3,NOP58,KDM1A,GATA2,TCERG1,TBP,BBS5,GTF2A1,GTF2A2,TP53BP1,IFRD1,RBPJ,CSRP3
Molecular Function	GO:0001103	RNA polymerase II repressing transcription factor binding	1.936e-05	0.009135	10	28	BBS1,SIN3A,RBBP8,GSC,TCERG1,TBP,BBS5,GTF2A1,GTF2A2,RBPJ
Molecular Function	GO:0070491	repressing transcription factor binding	0.0001024	0.03325	14	60	MYC,BBS1,NFYB,SIN3A,HDAC4,RBBP8,GSC,TCERG1,TBP,BBS5,GTF2A1,GTF2A2,HHEX,RBPJ
Molecular Function	GO:0032454	histone demethylase activity (H3-K9 specific)	0.0001057	0.03325	5	8	KDM4D,KDM1A,KDM4C,KDM7A,JMJD1C
Molecular Function	GO:0008134	transcription factor binding	0.0001591	0.03949	68	584	APBB2,HIPK2,MYC,MYOD1,BBS1,KAT2B,NFIA,NFATC3,NFYB,TAF1B,CAV1,PER1,TRIP12,ZNHIT3,SIN3A,PPARG,CLOCK,ATF2,ZNHIT6,PRKDC,BHLHE41,HDAC4,DAPK3,BCOR,PURB,THRAP3,MED13,MED6,TSC22D3,RBBP8,GSC,MTDH,EP300,CHD6,SETD3,CXXC5,NOP58,RCOR3,FUS,LCOR,KDM1A,GATA2,TCERG1,TBL1X,TBP,ZEB1,TCF12,NSD1,BBS5,NR3C1,FAF1,TFDP2,GTF2A1,GTF2A2,KAT6B,TP53BP1,HHEX,HMGB2,HMGA1,SUMO1,USF1,VHL,IFRD1,RBPJ,JMJD1C,CSRP3,PAXBP1,FIGLA
Molecular Function	GO:0032451	demethylase activity	0.0001674	0.03949	10	35	KDM5A,ARID5B,KDM4D,KDM1A,KDM4C,KDM3B,KDM2B,KDM7A,KDM6A,JMJD1C
Biological Process	GO:0016568	chromatin modification	9.851e-13	7.362e-09	100	642	MBD1,ACTL6A,MYSM1,ATXN3,SMARCA5,CHD8,ATAD2,MIER1,SETD2,FLCN,ATM,MYC,ATRX,MYOD1,BCL6,KAT2B,PYGO2,PER2,BRDT,PER1,TRIP12,KMT2C,ATAD2B,NIPBL,SIN3A,INO80,CLOCK,ATF2,ZNF451,PRKAA2,INO80B,TET2,USP34,MBTD1,HDAC4,DAPK3,BCOR,TLK1,BANP,CDC73,RAG1,KDM5A,RBBP4,TBL1XR1,PBRM1,RNF2,KMT5B,RCBTB1,ASXL2,EP300,ELP4,NEK11,JADE1,WAC,UBR5,FAM175A,ARID5B,CHD6,SETD3,SFMBT1,CENPT,FMR1,MTF2,USP16,ZBTB1,MBIP,DYDC2,DNAJC2,IW…
Biological Process	GO:0016570	histone modification	1.233e-08	3.071e-05	68	447	ACTL6A,MYSM1,ATXN3,SETD2,FLCN,ATM,MYOD1,BCL6,KAT2B,PYGO2,PER2,PER1,TRIP12,KMT2C,NIPBL,SIN3A,CLOCK,ATF2,ZNF451,PRKAA2,TET2,USP34,HDAC4,BCOR,CDC73,RAG1,KDM5A,RBBP4,TBL1XR1,RNF2,KMT5B,ASXL2,EP300,ELP4,NEK11,JADE1,WAC,UBR5,ARID5B,SETD3,FMR1,MTF2,USP16,MBIP,DYDC2,IWS1,KDM4D,TET1,MGEA5,KDM1A,KDM4C,ASH1L,GATA2,KDM3B,BRD8,KDM2B,MAP3K7,TBL1X,NSD1,PWP1,KDM7A,SETD7,KAT6B,PRDM6,KDM6A,WHSC1,JMJD1C,PAXBP1
Biological Process	GO:0033044	regulation of chromosome organization	1.695e-07	0.0002533	49	301	APC,ATAD2,MIER1,FLCN,ATM,MYC,ATR,ATRX,BCL6,KAT2B,PYGO2,TRIP12,ATAD2B,NIPBL,POT1,SIN3A,MAD2L1BP,CSNK2A2,ZNF451,SENP6,BCOR,TLK1,KDM5A,WRAP53,ASXL2,EP300,UBR5,SLF1,FMR1,MTF2,IWS1,KDM4D,SLF2,TET1,PCID2,KDM1A,WAPL,KDM4C,GATA2,SMC5,TLK2,NSD1,YLPM1,SETD7,HMGA1,HNRNPU,XRCC5,NSMCE2,PAXBP1
Biological Process	GO:0010452	histone H3-K36 methylation	1.23e-06	0.001375	7	10	SETD2,BCOR,SETD3,IWS1,ASH1L,NSD1,WHSC1
Biological Process	GO:0018205	peptidyl-lysine modification	1.288e-06	0.001375	60	426	ACTL6A,SETD2,FLCN,MYOD1,BLM,KAT2B,PYGO2,SENP5,PER1,KMT2C,NUP37,SIN3A,CLOCK,ATF2,ZNF451,SENP6,TET2,HDAC4,BCOR,VCPKMT,RANBP2,SMC6,RNF2,KMT5B,ASXL2,EP300,ELP4,STAG1,JADE1,SETD3,EID3,MTF2,MBIP,DYDC2,IWS1,KDM4D,NOP58,METTL10,MGEA5,STAG2,KDM1A,KDM4C,ASH1L,GATA2,SMC5,IFIH1,BRD8,MAP3K7,NUP160,NSD1,PWP1,SETD7,KAT6B,PRDM6,TP53BP1,SUMO1,KDM6A,WHSC1,WRN,NSMCE2
Biological Process	GO:1902275	regulation of chromatin organization	2.174e-06	0.002031	31	168	ATAD2,MIER1,FLCN,ATM,BCL6,KAT2B,PYGO2,TRIP12,ATAD2B,NIPBL,SIN3A,ZNF451,BCOR,TLK1,KDM5A,ASXL2,EP300,UBR5,FMR1,MTF2,IWS1,KDM4D,TET1,KDM1A,KDM4C,GATA2,TLK2,NSD1,SETD7,HMGA1,PAXBP1
Biological Process	GO:0006974	cellular response to DNA damage stimulus	6.236e-06	0.005178	94	800	MC1R,ACTL6A,CNOT6,ATXN3,TAOK1,MNAT1,CUL4A,SMARCA5,MCTS1,APC,HIPK2,XIAP,FANCM,SETD2,CNOT6L,ATM,MYC,ATR,ATRX,MYO6,BAD,BCL6,BLM,NEK1,PNP,CDKN3,TRIP12,NIPBL,PRIMPOL,POLR2L,INO80,CLOCK,ATF2,PRKDC,INO80B,APTX,TLK1,FBXO6,FBXO4,TIPIN,ZBTB40,DCLRE1A,PARPBP,USP47,RAD17,THOC1,BCL2L10,RBBP8,SMC6,REV3L,RFC1,RPA3,EP300,NEK11,UBE2W,FBXW7,ATAD5,WAC,UBR5,FAM175A,RNF138,SLF1,FMR1,EID3,USP16,ZBTB1,TDP2,KDM4D,SLF2,K…
Biological Process	GO:1903308	regulation of chromatin modification	7.48e-06	0.00559	29	161	ATAD2,MIER1,FLCN,ATM,BCL6,KAT2B,PYGO2,TRIP12,ATAD2B,NIPBL,SIN3A,ZNF451,BCOR,KDM5A,ASXL2,EP300,UBR5,FMR1,MTF2,IWS1,KDM4D,TET1,KDM1A,KDM4C,GATA2,NSD1,SETD7,HMGA1,PAXBP1
Biological Process	GO:1903309	negative regulation of chromatin modification	1.109e-05	0.007534	14	50	ATAD2,TRIP12,ATAD2B,SIN3A,ZNF451,BCOR,KDM5A,UBR5,MTF2,KDM4D,TET1,KDM1A,KDM4C,HMGA1
Biological Process	GO:2001251	negative regulation of chromosome organization	1.491e-05	0.009288	23	117	APC,ATAD2,ATM,ATRX,TRIP12,ATAD2B,SIN3A,MAD2L1BP,CSNK2A2,ZNF451,BCOR,KDM5A,UBR5,MTF2,KDM4D,TET1,PCID2,KDM1A,WAPL,KDM4C,HMGA1,HNRNPU,XRCC5
Biological Process	GO:0016577	histone demethylation	1.922e-05	0.01061	10	28	KDM5A,ARID5B,KDM4D,KDM1A,KDM4C,KDM3B,KDM2B,KDM7A,KDM6A,JMJD1C
Biological Process	GO:0018022	peptidyl-lysine methylation	1.988e-05	0.01061	23	119	SETD2,PYGO2,KMT2C,TET2,BCOR,VCPKMT,KMT5B,ASXL2,SETD3,MTF2,DYDC2,IWS1,KDM4D,METTL10,KDM1A,KDM4C,ASH1L,NSD1,PWP1,SETD7,PRDM6,KDM6A,WHSC1
Biological Process	GO:0006479	protein methylation	3.43e-05	0.01592	29	174	SETD2,PCMTD1,PYGO2,BTG1,PCMT1,KMT2C,TET2,BCOR,VCPKMT,KMT5B,ASXL2,SETD3,MTF2,FBXO11,DYDC2,IWS1,KDM4D,TET1,METTL10,KDM1A,KDM4C,ASH1L,NSD1,PWP1,SETD7,PRDM6,KDM6A,WHSC1,PAXBP1
Biological Process	GO:0006482	protein demethylation	3.835e-05	0.01592	10	30	KDM5A,ARID5B,KDM4D,KDM1A,KDM4C,KDM3B,KDM2B,KDM7A,KDM6A,JMJD1C
Biological Process	GO:0034182	regulation of maintenance of mitotic sister chromatid cohesion	4.208e-05	0.01655	5	7	ATRX,SLF1,SLF2,SMC5,NSMCE2
Biological Process	GO:0034968	histone lysine methylation	4.723e-05	0.01765	21	109	SETD2,PYGO2,KMT2C,TET2,BCOR,KMT5B,ASXL2,SETD3,MTF2,DYDC2,IWS1,KDM4D,KDM1A,KDM4C,ASH1L,NSD1,PWP1,SETD7,PRDM6,KDM6A,WHSC1
Biological Process	GO:0034088	maintenance of mitotic sister chromatid cohesion	5.626e-05	0.02002	6	11	ATRX,NIPBL,SLF1,SLF2,SMC5,NSMCE2
Biological Process	GO:0006259	DNA metabolic process	5.916e-05	0.0201	107	992	MAS1,MBD1,MC1R,ACTL6A,ESCO1,ATXN3,TAOK1,MNAT1,CUL4A,SMARCA5,APAF1,FANCM,SETD2,MTRR,FLCN,ATF1,ATM,MYC,ATR,ATRX,BCL6,BLM,BMP4,BMPR2,NFIA,PNP,NPPC,ORC2,ORC4,TRIP12,XRN1,PRIMPOL,POT1,POLR2L,SIN3A,INO80,PPARG,PPP2CA,PRKDC,INO80B,TET2,GIN1,APTX,PTPRC,FBXO6,FBXO4,TIPIN,DCLRE1A,PARPBP,USP47,TRDMT1,RAD17,THOC1,RAG1,RBBP4,RBBP8,RBMS1,SMC6,REV3L,RFC1,WRAP53,RPA3,EP300,UBE2W,FBXW7,UBR5,FAM175A,RNF138,SLF1,EI…
Biological Process	GO:0031056	regulation of histone modification	6.589e-05	0.02141	25	145	FLCN,ATM,BCL6,KAT2B,PYGO2,TRIP12,NIPBL,SIN3A,ZNF451,BCOR,KDM5A,ASXL2,EP300,UBR5,FMR1,MTF2,IWS1,KDM4D,TET1,KDM1A,KDM4C,GATA2,NSD1,SETD7,PAXBP1
Biological Process	GO:0006281	DNA repair	6.984e-05	0.02175	63	516	MC1R,ACTL6A,ATXN3,TAOK1,MNAT1,CUL4A,SMARCA5,FANCM,SETD2,ATM,ATR,ATRX,BLM,PNP,TRIP12,PRIMPOL,POLR2L,INO80,PRKDC,INO80B,APTX,FBXO6,DCLRE1A,PARPBP,USP47,RAD17,RBBP8,SMC6,REV3L,RFC1,RPA3,EP300,UBE2W,UBR5,FAM175A,RNF138,SLF1,EID3,ZBTB1,TDP2,KDM4D,SLF2,KDM1A,SETX,INO80C,SMC5,PSME4,ASCC3,TCEA1,GTF2H2,ERCC6L2,TP53BP1,HMGB2,HMGA1,UBE2D3,SUMO1,SHPRH,EXO5,WHSC1,WRN,XRCC5,NSMCE2,KIF22
Biological Process	GO:0034091	regulation of maintenance of sister chromatid cohesion	0.0001053	0.02941	5	8	ATRX,SLF1,SLF2,SMC5,NSMCE2
Biological Process	GO:0034086	maintenance of sister chromatid cohesion	0.0001054	0.02941	6	12	ATRX,NIPBL,SLF1,SLF2,SMC5,NSMCE2
Biological Process	GO:0051053	negative regulation of DNA metabolic process	0.0001062	0.02941	21	115	FLCN,ATM,ATR,BCL6,BLM,BMPR2,NPPC,TRIP12,POT1,PPARG,TIPIN,PARPBP,RAD17,THOC1,FBXW7,UBR5,DNAJC2,STAG2,WAPL,HNRNPU,XRCC5
Biological Process	GO:0034184	positive regulation of maintenance of mitotic sister chromatid cohesion	0.0001443	0.03852	4	5	SLF1,SLF2,SMC5,NSMCE2
Biological Process	GO:0016571	histone methylation	0.0001711	0.04409	23	136	SETD2,PYGO2,KMT2C,TET2,BCOR,KMT5B,ASXL2,SETD3,MTF2,DYDC2,IWS1,KDM4D,TET1,KDM1A,KDM4C,ASH1L,NSD1,PWP1,SETD7,PRDM6,KDM6A,WHSC1,PAXBP1
Biological Process	GO:0000122	negative regulation of transcription from RNA polymerase II promoter	0.0001772	0.04414	88	806	MBD1,HIPK2,CHD8,ZBTB10,FLCN,MYC,ATRX,BCL6,BMP4,PER2,NFIA,NFATC3,NFX1,CAV1,ORC2,PER1,SOX18,TFCP2L1,NIPBL,LMCD1,POU3F3,POU4F1,SIN3A,PPARG,ATF2,PPM1A,PPP2CA,ZNF451,PHF14,CUX1,BHLHE41,HDAC4,ZNF280D,BCOR,PURB,PEX2,DLG1,CDC73,MED13,TSC22D3,KDM5A,RBBP8,AKIRIN2,RFC1,TBL1XR1,GSC,HIPK3,RNF2,CELA1,ASXL2,MTDH,EP300,ZNF613,ETS2,ARID5B,FNIP1,N4BP2L2,MTF2,ZNF280C,CXXC5,ZBTB1,DKK1,ATF7IP,RCOR3,LCOR,KDM1A,GATA2,T…
Cellular Component	GO:0044451	nucleoplasm part	8.811e-10	7.49e-07	100	732	MBD1,ACTL6A,MLLT3,MNAT1,HIPK2,CHD8,FANCM,CWC22,CDK13,MYC,ATR,ATRX,MYO6,BLM,KAT2B,ANGEL2,MSANTD1,KMT2C,RBM25,TBPL1,POLR2L,SIN3A,RBM39,ZNF451,USP34,HDAC4,DAPK3,PTEN,DDX46,CPSF3L,PEX2,CDC73,THRAP3,MED13,THOC1,MED6,RBBP4,ICE2,SMC6,WRAP53,TBL1XR1,HIPK3,RNF2,RP9,PSPC1,MTDH,EP300,ELP4,LSG1,JADE1,WAC,ARL6IP4,CHD6,FMR1,SRSF5,MTF2,ZBTB1,MBIP,PRPF40A,DYDC2,TDP2,POLR3F,NOP58,ELL2,LUC7L2,SON,INO80C,CDK12,SRP5…
Cellular Component	GO:0016604	nuclear body	5.454e-07	0.0002318	54	364	MBD1,HIPK2,CWC22,CDK13,MYC,ATR,ATRX,BLM,ANGEL2,MSANTD1,RBM25,RBM39,ZNF451,DAPK3,PTEN,DDX46,THRAP3,THOC1,ICE2,SMC6,WRAP53,HIPK3,RNF2,RP9,PSPC1,MTDH,LSG1,WAC,ARL6IP4,FMR1,SRSF5,ZBTB1,PRPF40A,TDP2,NOP58,LUC7L2,SON,CDK12,SRP54,SMC5,PSME4,ZNF638,CPSF6,HIF3A,YLPM1,LSM10,DDX42,SUMO1,RBM15,TUT1,NSMCE2,ZMYM2,THOC2,LRCH4
Cellular Component	GO:0005694	chromosome	1.518e-05	0.004301	104	941	MBD1,ACTL6A,ESCO1,SMARCA5,APC,SETD2,ATM,MYC,ATR,ATRX,MYOD1,BCL6,BLM,KAT2B,PHOX2B,IL33,ORC2,ORC4,SOX18,NUP37,NIPBL,POT1,POU4F1,SIN3A,INO80,CLOCK,ATF2,PPP2CA,TTC37,PRKDC,INO80B,APTX,DAPK3,TIPIN,PURB,DCLRE1A,DLX5,CDC73,PARPBP,RAD17,THOC1,RBBP4,RBBP8,ICE2,SMC6,DPF2,RFC1,PBRM1,RNF2,KMT5B,TTC21B,ASXL2,RPA3,EP300,NUSAP1,STAG1,SETD3,RNF138,CENPT,SLF1,FMR1,EID3,FBXO11,DYDC2,KDM4D,FAM111A,SLF2,ZFR,STAG2,KD…
Cellular Component	GO:0044427	chromosomal part	3.846e-05	0.008173	93	839	MBD1,ACTL6A,ESCO1,SMARCA5,APC,ATM,MYC,ATR,ATRX,MYOD1,BCL6,BLM,KAT2B,PHOX2B,ORC2,ORC4,SOX18,NUP37,NIPBL,POT1,POU4F1,SIN3A,INO80,CLOCK,ATF2,PPP2CA,TTC37,PRKDC,INO80B,APTX,DAPK3,TIPIN,PURB,DCLRE1A,DLX5,CDC73,PARPBP,RAD17,THOC1,RBBP4,ICE2,SMC6,DPF2,RFC1,PBRM1,RNF2,KMT5B,TTC21B,ASXL2,RPA3,EP300,STAG1,SETD3,RNF138,CENPT,SLF1,FMR1,EID3,DYDC2,KDM4D,FAM111A,SLF2,STAG2,KDM1A,PDS5B,WAPL,SETX,INO80C,KDM4C,CL…
Cellular Component	GO:0005730	nucleolus	8.515e-05	0.01448	96	891	MBD1,SMARCA5,CASK,MYC,BLM,NF1,PER2,NFATC3,NFX1,NOVA1,BRWD1,SENP5,SELENBP1,CAMK4,TAF1B,ORC4,PARN,DDX21,CETN3,WDR46,ABT1,GNL2,TXN2,PNMA3,POLR2L,SIN3A,CLOCK,REXO2,FAM32A,PRKDC,INO80B,APTX,DCLRE1A,RAD17,KDM5A,RBBP8,EXOSC1,PRKRIP1,REV3L,RFC1,NMD3,CUTC,UTP18,KATNBL1,MPHOSPH6,PSPC1,MTDH,NEK11,HNRNPR,FBXW7,NUSAP1,ARL6IP4,POP5,DCAF17,FMR1,SRSF5,ARFGEF1,FBXO11,SPG11,MBIP,TDP2,NOP58,STAU2,STAG2,RBM34,ACSL5,…
Cellular Component	GO:0098687	chromosomal region	0.0001112	0.01576	45	344	APC,ATM,ATR,ATRX,BLM,KAT2B,ORC2,ORC4,NUP37,POT1,SIN3A,PPP2CA,PRKDC,DAPK3,DCLRE1A,CDC73,RAD17,THOC1,SMC6,PBRM1,KMT5B,STAG1,CENPT,FMR1,EID3,DYDC2,KDM4D,STAG2,KDM1A,PDS5B,WAPL,SETX,KDM4C,CLASP2,SMC5,ZNF330,NUP160,SMCHD1,TP53BP1,CBX3,WRN,XRCC5,NSMCE2,KIF22,THOC2
Cellular Component	GO:0005672	transcription factor TFIIA complex	0.0001359	0.0165	4	5	TBPL1,TBP,GTF2A1,GTF2A2
Cellular Component	GO:0000781	chromosome, telomeric region	0.0003151	0.03347	25	162	ATM,ATR,ATRX,BLM,ORC2,ORC4,POT1,PRKDC,DCLRE1A,CDC73,RAD17,THOC1,SMC6,EID3,DYDC2,KDM1A,SETX,SMC5,SMCHD1,TP53BP1,CBX3,WRN,XRCC5,NSMCE2,THOC2
Cellular Component	GO:0035749	myelin sheath adaxonal region	0.0003833	0.0362	4	6	MAG,CNP,PTEN,MPP5
Cellular Component	GO:0098858	actin-based cell projection	0.0004539	0.03858	29	204	ERMN,CLIC5,LRRC7,MYO1B,SHTN1,MTM1,MYO5A,MYO6,CA2,ATP8B1,CNP,SLC4A7,DLG1,DMD,ANTXR1,CIB2,FMR1,PPP1R9A,FGD4,TEK,UBE2K,UTRN,FMN2,RAPH1,ITGA6,ITGAV,KCNJ10,PCDH15,FZD3
Adult	ID	Name	p-value	q-value FDR B&H	Hit Count in Query List	Hit Count in Genome	Hit in Query List
GO: Biological Process	GO:1900449	regulation of glutamate receptor signaling pathway	1.026e-06	0.003676	11	32	NLGN2,CNIH2,SHISA9,NLGN3,DLG4,SHANK1,RASGRF2,CACNG8,CACNG7,GSG1L,SHANK3
GO: Biological Process	GO:2000311	regulation of alpha-amino-3-hydroxy-5-methyl-4-isoxazole propionate selective glutamate receptor activity	1.154e-06	0.003676	9	21	NLGN2,CNIH2,SHISA9,NLGN3,SHANK1,CACNG8,CACNG7,GSG1L,SHANK3
GO: Biological Process	GO:0099601	regulation of neurotransmitter receptor activity	2.043e-06	0.00434	11	34	NLGN2,CNIH2,SHISA9,NLGN3,DLG4,SHANK1,RASGRF2,CACNG8,CACNG7,GSG1L,SHANK3
GO: Biological Process	GO:0098916	anterograde trans-synaptic signaling	2.798e-05	0.02971	66	678	SYN3,KMT2A,NLGN2,CNIH2,APBA1,SNAP23,NAPA,SYNGAP1,NEUROD2,BSN,NRGN,SYT7,SHISA7,SHISA9,PCDH8,CHRNA1,CHRNB2,NLGN3,GABBR2,SIPA1L1,RIMS4,LRFN3,DBH,DLG4,SHANK1,RASGRF2,CACNG8,CACNG7,SEZ6,STX1B,SCN2B,CX3CL1,ADGRL1,SLC1A4,SLC6A1,SLC6A11,SLC18A1,SLC18A2,SNCB,BRSK1,JPH4,IQSEC2,SRF,SSTR3,NCDN,VAMP2,SYN1,TAC1,GNAI2,GPR1,CRTC1,GRIK5,PIP5K1C,GSK3A,NR2E1,GSG1L,HRH3,RASD2,C2CD4B,SHANK3,MYLK2,SLC30A1,KCNC3,KCNMB1…
GO: Biological Process	GO:0046578	regulation of Ras protein signal transduction	3.932e-05	0.03345	27	200	DGKZ,DENND1A,ARHGDIA,ARRB1,BCR,SYNGAP1,ARHGEF7,ADGRG1,MAPKAP1,DAB2IP,ARHGEF38,ARHGEF11,ARHGEF17,IQSEC1,IQSEC3,RASGRF2,ECT2,ROBO1,SPRY1,FOXM1,PSD2,RASA3,SOS2,IQSEC2,RAPGEF1,ARHGAP35,PSD4
GO: Biological Process	GO:0099536	synaptic signaling	4.2e-05	0.03345	66	687	SYN3,KMT2A,NLGN2,CNIH2,APBA1,SNAP23,NAPA,SYNGAP1,NEUROD2,BSN,NRGN,SYT7,SHISA7,SHISA9,PCDH8,CHRNA1,CHRNB2,NLGN3,GABBR2,SIPA1L1,RIMS4,LRFN3,DBH,DLG4,SHANK1,RASGRF2,CACNG8,CACNG7,SEZ6,STX1B,SCN2B,CX3CL1,ADGRL1,SLC1A4,SLC6A1,SLC6A11,SLC18A1,SLC18A2,SNCB,BRSK1,JPH4,IQSEC2,SRF,SSTR3,NCDN,VAMP2,SYN1,TAC1,GNAI2,GPR1,CRTC1,GRIK5,PIP5K1C,GSK3A,NR2E1,GSG1L,HRH3,RASD2,C2CD4B,SHANK3,MYLK2,SLC30A1,KCNC3,KCNMB1…
GO: Cellular Component	GO:0036477	somatodendritic compartment	1.551e-05	0.007776	80	867	ACTN1,LMTK3,UNC5A,AGTR1,NLGN2,ULK1,MMP3,CNIH2,ENC1,APBA1,DENND1A,ARRB1,MT3,KIF1A,SYNGAP1,NEO1,ARHGEF7,BSN,CALCR,NRGN,NTS,PCDH8,PDGFB,TAOK2,NLGN3,DLGAP3,CNGA2,MAPK8IP1,ZNF385A,PPP5C,SIPA1L1,DAB2IP,LRFN3,DBH,PTCH1,PTPRN,ARHGAP44,DLG4,SHANK1,SEZ6L2,ROBO1,TNK2,ELK1,SEZ6,TUBB3,PSD2,DLGAP4,CNKSR2,PABPC1,SLC1A4,SLC18A2,SNCB,ADCY10,JPH4,DNER,DDN,LRRC4,NCDN,SYN1,TAC1,GNAI2,GNAZ,RAB17,CRTC1,SRCIN1,GRIK5,TG…
GO: Cellular Component	GO:0030425	dendrite	2.142e-05	0.007776	59	590	ACTN1,LMTK3,AGTR1,NLGN2,MMP3,CNIH2,APBA1,DENND1A,ARRB1,MT3,SYNGAP1,BSN,NRGN,PCDH8,PDGFB,TAOK2,NLGN3,DLGAP3,MAPK8IP1,ZNF385A,PPP5C,SIPA1L1,DAB2IP,LRFN3,DBH,PTCH1,ARHGAP44,DLG4,SHANK1,TNK2,ELK1,SEZ6,TUBB3,PSD2,DLGAP4,PABPC1,SLC1A4,ADCY10,JPH4,DNER,DDN,LRRC4,NCDN,SYN1,GNAI2,GNAZ,RAB17,CRTC1,SRCIN1,GRIK5,HCFC1,HDC,TRPV1,SHANK3,MYLK2,ELFN1,KNDC1,KCND1,L1CAM
Intersection between Adolescents and Adults	ID	Name	p-value	q-value FDR B&H	Hit Count in Query List	Hit Count in Genome	Hit in Query List
GO: Molecular Function	GO:0001102	RNA polymerase II activating transcription factor binding	9.74e-05	0.0304	3	38	HIPK2,SIN3A,EP300
GO: Biological Process	GO:0055065	metal ion homeostasis	1.16e-06	0.00118	10	593	CUTC,CIB2,CALCR,NOL3,AGTR1,MON1A,SLC30A1,SLC30A2,HRH3,SGK3
GO: Biological Process	GO:0055082	cellular chemical homeostasis	1.54e-06	0.00118	11	768	CIB2,CALCR,NOL3,AGTR1,SIN3A,MON1A,SLC30A1,SLC30A2,EP300,HRH3,SGK3
GO: Biological Process	GO:0006875	cellular metal ion homeostasis	3.38e-06	0.00153	9	518	CIB2,CALCR,NOL3,AGTR1,MON1A,SLC30A1,SLC30A2,HRH3,SGK3
GO: Biological Process	GO:0055080	cation homeostasis	4.06e-06	0.00153	10	682	CUTC,CIB2,CALCR,NOL3,AGTR1,MON1A,SLC30A1,SLC30A2,HRH3,SGK3
GO: Biological Process	GO:0019725	cellular homeostasis	6.03e-06	0.00154	11	885	CIB2,CALCR,NOL3,AGTR1,SIN3A,MON1A,SLC30A1,SLC30A2,EP300,HRH3,SGK3
GO: Biological Process	GO:0043066	negative regulation of apoptotic process	7.45e-06	0.00159	11	905	LIFR,NAA15,BCL2L10,NOL3,AGTR1,HIPK2,FMN2,SIN3A,MNAT1,EP300,SGK3
GO: Biological Process	GO:0006873	cellular ion homeostasis	1.21e-05	0.00169	9	607	CIB2,CALCR,NOL3,AGTR1,MON1A,SLC30A1,SLC30A2,HRH3,SGK3
GO: Biological Process	GO:0014735	regulation of muscle atrophy	3.42e-05	0.00436	2	4	NOL3,EP300
GO: Biological Process	GO:0072503	cellular divalent inorganic cation homeostasis	7.62e-05	0.00898	7	435	CIB2,CALCR,NOL3,AGTR1,SLC30A1,SLC30A2,HRH3
GO: Biological Process	GO:0010656	negative regulation of muscle cell apoptotic process	0.000152	0.0155	3	43	LIFR,NOL3,AGTR1
GO: Biological Process	GO:0055076	transition metal ion homeostasis	0.000199	0.0191	4	120	CUTC,MON1A,SLC30A1,SLC30A2
GO: Biological Process	GO:0061088	regulation of sequestering of zinc ion	0.000254	0.0229	2	10	SLC30A1,SLC30A2
GO: Biological Process	GO:0010035	response to inorganic substance	0.000356	0.0298	7	559	CD9,NOL3,ZNF277,SLC30A1,SLC30A2,MNAT1,EP300
GO: Biological Process	GO:0032119	sequestering of zinc ion	0.000371	0.0298	2	12	SLC30A1,SLC30A2
GO: Biological Process	GO:0071456	cellular response to hypoxia	0.000389	0.0298	4	143	NOL3,HIPK2,FMN2,EP300
GO: Biological Process	GO:0006874	cellular calcium ion homeostasis	0.000438	0.032	6	411	CIB2,CALCR,NOL3,AGTR1,SLC30A1,HRH3
GO: Biological Process	GO:0036294	cellular response to decreased oxygen levels	0.000466	0.0322	4	150	NOL3,HIPK2,FMN2,EP300
GO: Biological Process	GO:0010660	regulation of muscle cell apoptotic process	0.000519	0.0322	3	65	LIFR,NOL3,AGTR1
GO: Biological Process	GO:0007204	positive regulation of cytosolic calcium ion concentration	0.000554	0.0322	5	280	CIB2,CALCR,NOL3,AGTR1,HRH3
GO: Biological Process	GO:0042756	drinking behavior	0.000588	0.0322	2	15	AGTR1,HRH3
GO: Biological Process	GO:0006474	N-terminal protein amino acid acetylation	0.000671	0.0343	2	16	NAA15,EP300
GO: Biological Process	GO:0010657	muscle cell apoptotic process	0.000672	0.0343	3	71	LIFR,NOL3,AGTR1
GO: Cellular Component	GO:0005667	transcription factor complex	0.000214	0.0335	6	368	NAA15,ATF7IP,HIPK2,SIN3A,MNAT1,EP300
